# Supplementary material for: 2,4,5-Tri-4-pyridyl-1H-imidazole monohydrate
Source: Acta Crystallogr Sect E Struct Rep Online. 2009 Sep 5;65(Pt 10):o2329. doi: 10.1107/S1600536809032267 (PMC2970424; doi:10.1107/S1600536809032267)
Supplement: Supplementary file 1 [file e-65-o2329-sup1.cif]

##############################################################################
###                                                                        ###
###        Electronic paper (Acta Crystallographica Section E)             ###
###                                                                        ###
##############################################################################
#                                                                            #
# This CIF contains the data in a paper accepted for publication in Acta     #
# Crystallographica Section E. It conforms to the requirements of Notes      #
# for Authors for Section E, and has been peer reviewed under the auspices   #
# of the IUCr Commission on Journals.                                        #
#                                                                            #
# Full details of the Crystallographic Information File format               #
# are given in the paper "The Crystallographic Information File (CIF):       #
# a New Standard Archive File for Crystallography" by S. R. Hall, F. H.      #
# Allen and I. D. Brown [Acta Cryst. (1991), A47, 655-685].                  #
#                                                                            #
# The current version of the core CIF dictionary is obtainable from          #
# ftp://ftp.iucr.org/pub/cif_core.dic. The current version number is 2.4.    #
#                                                                            #
# Software is freely available for graphical display of the structure(s) in  #
# this CIF.  For information consult the CIF home page http://www.iucr.org/  #
# cif/home.html                                                              #
#                                                                            #
# This file may be used for bona fide research purposes within the           #
# scientific community so long as proper attribution is given to the journal # 
# article from which it was obtained.                                        #
#                                                                            #
##############################################################################
                                             
data_I
_audit_creation_method     SHELXL-97
_chemical_name_systematic
;
2,4,5-Tri-4-pyridyl-1<i>H</i>-imidazole monohydrate
;
_chemical_name_common     2,4,5-tri(4-pyridyl)imidazole
_chemical_formula_moiety     'C18 H13 N5, H2 O'
_chemical_formula_sum     'C18 H15 N5 O'
_chemical_formula_iupac     'C18 H13 N5, H2 O'
_chemical_formula_weight     317.35
_chemical_melting_point     ?
_symmetry_cell_setting     'Triclinic'
_symmetry_space_group_name_H-M     'P -1'
_symmetry_space_group_name_Hall     '-P 1'
loop_
    _symmetry_equiv_pos_as_xyz
    'x, y, z'
    '-x, -y, -z'
_cell_length_a     8.910(2)
_cell_length_b     9.401(2)
_cell_length_c     10.638(2)
_cell_angle_alpha     72.027(4)
_cell_angle_beta     70.624(4)
_cell_angle_gamma     77.716(4)
_cell_volume     793.4(3)
_cell_formula_units_Z     2
_cell_measurement_reflns_used     4826
_cell_measurement_theta_min     0.85
_cell_measurement_theta_max     28.28
_cell_measurement_temperature     293(2)
_exptl_crystal_description     block
_exptl_crystal_colour     yellow
_exptl_crystal_size_max     0.30
_exptl_crystal_size_mid     0.26
_exptl_crystal_size_min     0.22
_exptl_crystal_density_diffrn     1.328
_exptl_crystal_density_meas     ?
_exptl_crystal_density_method     'not measured'
_exptl_crystal_F_000     332
_exptl_absorpt_coefficient_mu     0.087
_exptl_absorpt_correction_type     'multi-scan'
_exptl_absorpt_process_details     '(SADABS; Bruker, 2004)'
_exptl_absorpt_correction_T_min     0.9742
_exptl_absorpt_correction_T_max     0.9810
_exptl_special_details
;
;
_diffrn_ambient_temperature     293(2)
_diffrn_radiation_type     MoK\a
_diffrn_radiation_wavelength     0.71073
_diffrn_radiation_source     'fine-focus sealed tube'
_diffrn_radiation_monochromator     graphite
_diffrn_measurement_device_type     'Bruker APEXII area-detector'
_diffrn_measurement_method     '\f and \w'
_diffrn_detector_area_resol_mean     ?
_diffrn_reflns_number     4313
_diffrn_reflns_av_R_equivalents     0.0253
_diffrn_reflns_av_sigmaI/netI     0.0677
_diffrn_reflns_theta_min     2.30
_diffrn_reflns_theta_max     26.10
_diffrn_reflns_theta_full     26.10
_diffrn_measured_fraction_theta_max     0.974
_diffrn_measured_fraction_theta_full     0.974
_diffrn_reflns_limit_h_min     -11
_diffrn_reflns_limit_h_max     10
_diffrn_reflns_limit_k_min     -11
_diffrn_reflns_limit_k_max     8
_diffrn_reflns_limit_l_min     -13
_diffrn_reflns_limit_l_max     12
_diffrn_standards_number     ?
_diffrn_standards_interval_count     ?
_diffrn_standards_interval_time     ?
_diffrn_standards_decay_%     ?
_refine_special_details
;
Refinement of <i>F</i>^2^ against ALL reflections. The weighted <i>R</i>-factor
<i>wR</i> and goodness of fit <i>S</i> are based on <i>F</i>^2^, conventional
<i>R</i>-factors <i>R</i> are based on <i>F</i>, with <i>F</i> set to zero for
negative <i>F</i>^2^. The threshold expression of <i>F</i>^2^ >
\s(<i>F</i>^2^) is used only for calculating <i>R</i>-factors(gt) <i>etc</i>.
and is not relevant to the choice of reflections for refinement.
<i>R</i>-factors based on <i>F</i>^2^ are statistically about twice as large
as those based on <i>F</i>, and <i>R</i>- factors based on ALL data will be
even larger.
;
_reflns_number_total     3067
_reflns_number_gt     1720
_reflns_threshold_expression     I>2\s(I)
_refine_ls_structure_factor_coef     Fsqd
_refine_ls_matrix_type     full
_refine_ls_R_factor_all     0.0836
_refine_ls_R_factor_gt     0.0454
_refine_ls_wR_factor_gt     0.0560
_refine_ls_wR_factor_ref     0.0592
_refine_ls_goodness_of_fit_ref     1.021
_refine_ls_restrained_S_all     1.195
_refine_ls_number_reflns     3067
_refine_ls_number_parameters     217
_refine_ls_number_restraints     3
_refine_ls_hydrogen_treatment     constr
_refine_ls_weighting_scheme     calc
_refine_ls_weighting_details
                 'calc w=1/[\s^2^(Fo^2^)+(0.0004P)^2^] where P=(Fo^2^+2Fc^2^)/3'
_atom_sites_solution_hydrogens     geom
_atom_sites_solution_primary     direct
_atom_sites_solution_secondary     difmap
_refine_ls_shift/su_max     0.000
_refine_ls_shift/su_mean     0.000
_refine_diff_density_max     0.147
_refine_diff_density_min     -0.151
_refine_ls_extinction_method     none
_refine_ls_extinction_coef     ?
loop_
    _atom_type_symbol
    _atom_type_description
    _atom_type_scat_dispersion_real
    _atom_type_scat_dispersion_imag
    _atom_type_scat_source
    'C' 'C' 0.0033 0.0016
                         'International Tables Vol C Tables 4.2.6.8 and 6.1.1.4'
    'H' 'H' 0.0000 0.0000
                         'International Tables Vol C Tables 4.2.6.8 and 6.1.1.4'
    'N' 'N' 0.0061 0.0033
                         'International Tables Vol C Tables 4.2.6.8 and 6.1.1.4'
    'O' 'O' 0.0106 0.0060
                         'International Tables Vol C Tables 4.2.6.8 and 6.1.1.4'
_computing_data_collection     'APEX2 (Bruker, 2004)'
_computing_cell_refinement     'SAINT (Bruker, 2004)'
_computing_data_reduction     'SAINT (Bruker, 2004)'
_computing_structure_solution     'SHELXS97 (Sheldrick, 2008)'
_computing_structure_refinement     'SHELXL97 (Sheldrick, 2008)'
_computing_molecular_graphics     'APEX2 (Bruker, 2004)'
_computing_publication_material
                              'APEX2 (Bruker, 2004) and publCIF (Westrip, 2009)'
loop_
    _atom_site_type_symbol
    _atom_site_label
    _atom_site_fract_x
    _atom_site_fract_y
    _atom_site_fract_z
    _atom_site_U_iso_or_equiv
    _atom_site_adp_type
    _atom_site_calc_flag
    _atom_site_refinement_flags
    _atom_site_occupancy
    _atom_site_disorder_assembly
    _atom_site_disorder_group
    C C1 0.3675(3) 0.6040(2) 0.2766(3) 0.0664(8) Uani d . 1 . .
    H H1 0.2702 0.6621 0.2711 0.080 Uiso calc R 1 . .
    C C2 0.3638(3) 0.4768(2) 0.3848(2) 0.0539(7) Uani d . 1 . .
    H H2 0.2669 0.4515 0.4492 0.065 Uiso calc R 1 . .
    C C3 0.5060(3) 0.3871(2) 0.3965(2) 0.0403(6) Uani d . 1 . .
    C C4 0.6444(3) 0.4344(2) 0.2983(2) 0.0505(7) Uani d . 1 . .
    H H4 0.7436 0.3798 0.3023 0.061 Uiso calc R 1 . .
    C C5 0.6343(3) 0.5632(3) 0.1943(2) 0.0616(8) Uani d . 1 . .
    H H5 0.7295 0.5920 0.1291 0.074 Uiso calc R 1 . .
    C C6 0.5121(2) 0.2487(2) 0.5058(2) 0.0391(6) Uani d . 1 . .
    C C7 0.5929(2) 0.0342(2) 0.6266(2) 0.0394(6) Uani d . 1 . .
    C C8 0.4352(2) 0.0717(2) 0.6957(2) 0.0409(6) Uani d . 1 . .
    C C9 0.3254(2) -0.0054(2) 0.8263(2) 0.0411(6) Uani d . 1 . .
    C C10 0.2358(3) -0.1086(2) 0.8270(3) 0.0599(8) Uani d . 1 . .
    H H10 0.2408 -0.1288 0.7453 0.072 Uiso calc R 1 . .
    C C11 0.1383(3) -0.1815(3) 0.9518(3) 0.0648(8) Uani d . 1 . .
    H H11 0.0798 -0.2522 0.9513 0.078 Uiso calc R 1 . .
    C C12 0.2082(3) -0.0560(3) 1.0683(3) 0.0626(8) Uani d . 1 . .
    H H12 0.1995 -0.0363 1.1511 0.075 Uiso calc R 1 . .
    C C13 0.3095(2) 0.0224(2) 0.9487(2) 0.0530(7) Uani d . 1 . .
    H H13 0.3659 0.0932 0.9519 0.064 Uiso calc R 1 . .
    C C14 0.7046(2) -0.1000(2) 0.6596(2) 0.0408(6) Uani d . 1 . .
    C C15 0.6737(2) -0.2114(2) 0.7826(2) 0.0518(7) Uani d . 1 . .
    H H15 0.5777 -0.2024 0.8512 0.062 Uiso calc R 1 . .
    C C16 0.7863(3) -0.3359(2) 0.8028(3) 0.0609(8) Uani d . 1 . .
    H H16 0.7620 -0.4090 0.8862 0.073 Uiso calc R 1 . .
    C C17 0.9555(3) -0.2501(3) 0.5936(3) 0.0675(9) Uani d . 1 . .
    H H17 1.0532 -0.2614 0.5274 0.081 Uiso calc R 1 . .
    C C18 0.8497(2) -0.1228(2) 0.5640(2) 0.0558(8) Uani d . 1 . .
    H H18 0.8765 -0.0523 0.4792 0.067 Uiso calc R 1 . .
    N N1 0.38651(19) 0.20619(17) 0.61671(17) 0.0441(5) Uani d . 1 . .
    H H1C 0.2849 0.2595 0.6454 0.053 Uiso d R 1 . .
    N N2 0.63900(18) 0.14695(18) 0.50748(17) 0.0417(5) Uani d . 1 . .
    N N3 0.4987(3) 0.6500(2) 0.1798(2) 0.0669(7) Uani d . 1 . .
    N N4 0.9263(2) -0.3581(2) 0.7116(2) 0.0642(7) Uani d . 1 . .
    N N5 0.1230(2) -0.1573(2) 1.0716(2) 0.0578(6) Uani d . 1 . .
    O O1 0.07758(16) 0.34217(15) 0.70240(16) 0.0723(6) Uani d D 1 . .
    H H1A 0.0112 0.2912 0.7740 0.087 Uiso d RD 1 . .
    H H1B 0.0296 0.4357 0.7119 0.087 Uiso d RD 1 . .
loop_
    _atom_site_aniso_label
    _atom_site_aniso_U_11
    _atom_site_aniso_U_22
    _atom_site_aniso_U_33
    _atom_site_aniso_U_12
    _atom_site_aniso_U_13
    _atom_site_aniso_U_23
    C1 0.0606(18) 0.0525(17) 0.075(2) -0.0030(13) -0.0288(16) 0.0057(15)
    C2 0.0493(16) 0.0470(16) 0.0557(18) -0.0069(12) -0.0138(13) -0.0002(13)
    C3 0.0441(14) 0.0339(13) 0.0413(15) -0.0052(11) -0.0110(12) -0.0087(11)
    C4 0.0506(15) 0.0445(15) 0.0472(16) -0.0069(12) -0.0090(13) -0.0039(13)
    C5 0.0673(19) 0.0564(17) 0.0499(18) -0.0210(14) -0.0076(15) 0.0009(14)
    C6 0.0371(14) 0.0352(13) 0.0391(15) -0.0044(11) -0.0068(12) -0.0059(11)
    C7 0.0389(14) 0.0316(13) 0.0431(15) -0.0020(10) -0.0094(11) -0.0072(12)
    C8 0.0427(14) 0.0306(13) 0.0403(15) -0.0023(11) -0.0074(12) -0.0029(11)
    C9 0.0379(14) 0.0310(14) 0.0423(16) 0.0039(10) -0.0062(12) -0.0035(12)
    C10 0.0671(18) 0.0481(16) 0.0545(18) -0.0157(13) 0.0014(14) -0.0138(14)
    C11 0.0677(19) 0.0475(17) 0.069(2) -0.0186(13) -0.0037(17) -0.0105(16)
    C12 0.0691(19) 0.0614(18) 0.0475(18) -0.0080(14) -0.0121(15) -0.0054(15)
    C13 0.0559(17) 0.0472(16) 0.0466(17) -0.0126(12) -0.0087(13) -0.0017(13)
    C14 0.0371(13) 0.0352(13) 0.0478(16) -0.0029(10) -0.0111(12) -0.0097(12)
    C15 0.0468(15) 0.0437(15) 0.0510(17) 0.0046(12) -0.0081(13) -0.0060(13)
    C16 0.0644(18) 0.0460(16) 0.0592(19) 0.0018(14) -0.0175(15) -0.0014(13)
    C17 0.0456(16) 0.0552(18) 0.077(2) 0.0033(13) -0.0018(15) -0.0065(16)
    C18 0.0424(14) 0.0429(15) 0.0631(18) 0.0009(12) -0.0061(13) -0.0009(13)
    N1 0.0363(11) 0.0334(11) 0.0475(13) 0.0033(8) -0.0024(10) -0.0050(10)
    N2 0.0382(11) 0.0356(11) 0.0430(12) -0.0028(9) -0.0068(9) -0.0048(9)
    N3 0.0751(16) 0.0556(14) 0.0610(16) -0.0149(13) -0.0254(13) 0.0083(12)
    N4 0.0509(14) 0.0481(13) 0.0766(17) 0.0070(10) -0.0139(12) -0.0061(12)
    N5 0.0524(14) 0.0451(14) 0.0571(16) -0.0041(10) -0.0046(12) -0.0001(12)
    O1 0.0484(10) 0.0450(10) 0.0835(13) 0.0044(7) 0.0126(9) -0.0020(9)
_geom_special_details
;
All e.s.d.'s (except the e.s.d. in the dihedral angle between two l.s. planes)
are estimated using the full covariance matrix. The cell e.s.d.'s are taken
into account individually in the estimation of e.s.d.'s in distances, angles
and torsion angles; correlations between e.s.d.'s in cell parameters are only
used when they are defined by crystal symmetry. An approximate (isotropic)
treatment of cell e.s.d.'s is used for estimating e.s.d.'s involving l.s.
planes.
;
loop_
    _geom_bond_atom_site_label_1
    _geom_bond_atom_site_label_2
    _geom_bond_site_symmetry_2
    _geom_bond_distance
    _geom_bond_publ_flag
    C1 N3 . 1.325(2) ?
    C1 C2 . 1.377(3) ?
    C1 H1 . 0.9300 ?
    C2 C3 . 1.385(3) ?
    C2 H2 . 0.9300 ?
    C3 C4 . 1.379(2) ?
    C3 C6 . 1.458(3) ?
    C4 C5 . 1.374(3) ?
    C4 H4 . 0.9300 ?
    C5 N3 . 1.333(3) ?
    C5 H5 . 0.9300 ?
    C6 N2 . 1.318(2) ?
    C6 N1 . 1.352(2) ?
    C7 C8 . 1.379(2) ?
    C7 N2 . 1.381(2) ?
    C7 C14 . 1.460(3) ?
    C8 N1 . 1.359(2) ?
    C8 C9 . 1.480(3) ?
    C9 C13 . 1.362(3) ?
    C9 C10 . 1.378(3) ?
    C10 C11 . 1.383(3) ?
    C10 H10 . 0.9300 ?
    C11 N5 . 1.321(3) ?
    C11 H11 . 0.9300 ?
    C12 N5 . 1.324(3) ?
    C12 C13 . 1.385(3) ?
    C12 H12 . 0.9300 ?
    C13 H13 . 0.9300 ?
    C14 C18 . 1.377(2) ?
    C14 C15 . 1.386(3) ?
    C15 C16 . 1.382(3) ?
    C15 H15 . 0.9300 ?
    C16 N4 . 1.324(2) ?
    C16 H16 . 0.9300 ?
    C17 N4 . 1.335(3) ?
    C17 C18 . 1.380(3) ?
    C17 H17 . 0.9300 ?
    C18 H18 . 0.9300 ?
    N1 H1C . 0.9393 ?
    O1 H1A . 0.8697 ?
    O1 H1B . 0.9124 ?
loop_
    _geom_angle_atom_site_label_1
    _geom_angle_atom_site_label_2
    _geom_angle_atom_site_label_3
    _geom_angle_site_symmetry_1
    _geom_angle_site_symmetry_3
    _geom_angle
    _geom_angle_publ_flag
    N3 C1 C2 . . 125.1(2) ?
    N3 C1 H1 . . 117.4 ?
    C2 C1 H1 . . 117.4 ?
    C1 C2 C3 . . 119.2(2) ?
    C1 C2 H2 . . 120.4 ?
    C3 C2 H2 . . 120.4 ?
    C4 C3 C2 . . 116.7(2) ?
    C4 C3 C6 . . 120.74(19) ?
    C2 C3 C6 . . 122.61(19) ?
    C5 C4 C3 . . 119.3(2) ?
    C5 C4 H4 . . 120.3 ?
    C3 C4 H4 . . 120.3 ?
    N3 C5 C4 . . 125.0(2) ?
    N3 C5 H5 . . 117.5 ?
    C4 C5 H5 . . 117.5 ?
    N2 C6 N1 . . 111.24(18) ?
    N2 C6 C3 . . 124.49(18) ?
    N1 C6 C3 . . 124.24(18) ?
    C8 C7 N2 . . 109.24(17) ?
    C8 C7 C14 . . 130.29(19) ?
    N2 C7 C14 . . 120.44(17) ?
    N1 C8 C7 . . 105.72(17) ?
    N1 C8 C9 . . 121.56(17) ?
    C7 C8 C9 . . 132.71(19) ?
    C13 C9 C10 . . 118.0(2) ?
    C13 C9 C8 . . 121.6(2) ?
    C10 C9 C8 . . 120.4(2) ?
    C9 C10 C11 . . 118.5(2) ?
    C9 C10 H10 . . 120.7 ?
    C11 C10 H10 . . 120.7 ?
    N5 C11 C10 . . 124.3(3) ?
    N5 C11 H11 . . 117.9 ?
    C10 C11 H11 . . 117.9 ?
    N5 C12 C13 . . 123.8(3) ?
    N5 C12 H12 . . 118.1 ?
    C13 C12 H12 . . 118.1 ?
    C9 C13 C12 . . 119.2(2) ?
    C9 C13 H13 . . 120.4 ?
    C12 C13 H13 . . 120.4 ?
    C18 C14 C15 . . 116.15(19) ?
    C18 C14 C7 . . 119.69(19) ?
    C15 C14 C7 . . 124.15(19) ?
    C16 C15 C14 . . 119.7(2) ?
    C16 C15 H15 . . 120.1 ?
    C14 C15 H15 . . 120.1 ?
    N4 C16 C15 . . 124.4(2) ?
    N4 C16 H16 . . 117.8 ?
    C15 C16 H16 . . 117.8 ?
    N4 C17 C18 . . 124.0(2) ?
    N4 C17 H17 . . 118.0 ?
    C18 C17 H17 . . 118.0 ?
    C14 C18 C17 . . 120.1(2) ?
    C14 C18 H18 . . 119.9 ?
    C17 C18 H18 . . 119.9 ?
    C6 N1 C8 . . 108.05(16) ?
    C6 N1 H1C . . 129.5 ?
    C8 N1 H1C . . 122.1 ?
    C6 N2 C7 . . 105.72(16) ?
    C1 N3 C5 . . 114.6(2) ?
    C16 N4 C17 . . 115.58(19) ?
    C11 N5 C12 . . 116.2(2) ?
    H1A O1 H1B . . 96.8 ?
loop_
    _geom_torsion_atom_site_label_1
    _geom_torsion_atom_site_label_2
    _geom_torsion_atom_site_label_3
    _geom_torsion_atom_site_label_4
    _geom_torsion_site_symmetry_1
    _geom_torsion_site_symmetry_2
    _geom_torsion_site_symmetry_3
    _geom_torsion_site_symmetry_4
    _geom_torsion
    _geom_torsion_publ_flag
    N3 C1 C2 C3 . . . . -0.1(4) ?
    C1 C2 C3 C4 . . . . 1.3(4) ?
    C1 C2 C3 C6 . . . . -178.4(2) ?
    C2 C3 C4 C5 . . . . -1.5(3) ?
    C6 C3 C4 C5 . . . . 178.2(2) ?
    C3 C4 C5 N3 . . . . 0.5(4) ?
    C4 C3 C6 N2 . . . . -12.2(4) y
    C2 C3 C6 N2 . . . . 167.5(2) ?
    C4 C3 C6 N1 . . . . 169.8(2) ?
    C2 C3 C6 N1 . . . . -10.4(4) ?
    N2 C7 C8 N1 . . . . 0.8(3) ?
    C14 C7 C8 N1 . . . . -177.4(2) ?
    N2 C7 C8 C9 . . . . 180.0(2) ?
    C14 C7 C8 C9 . . . . 1.8(5) y
    N1 C8 C9 C13 . . . . -88.5(3) y
    C7 C8 C9 C13 . . . . 92.5(3) ?
    N1 C8 C9 C10 . . . . 91.7(3) ?
    C7 C8 C9 C10 . . . . -87.4(4) ?
    C13 C9 C10 C11 . . . . -1.8(3) ?
    C8 C9 C10 C11 . . . . 178.05(19) ?
    C9 C10 C11 N5 . . . . 1.1(4) ?
    C10 C9 C13 C12 . . . . 1.6(3) ?
    C8 C9 C13 C12 . . . . -178.25(19) ?
    N5 C12 C13 C9 . . . . -0.6(4) ?
    C8 C7 C14 C18 . . . . 170.3(3) ?
    N2 C7 C14 C18 . . . . -7.7(3) y
    C8 C7 C14 C15 . . . . -8.4(4) ?
    N2 C7 C14 C15 . . . . 173.6(2) ?
    C18 C14 C15 C16 . . . . 0.0(4) ?
    C7 C14 C15 C16 . . . . 178.7(2) ?
    C14 C15 C16 N4 . . . . 0.3(4) ?
    C15 C14 C18 C17 . . . . -0.6(4) ?
    C7 C14 C18 C17 . . . . -179.4(2) ?
    N4 C17 C18 C14 . . . . 0.9(4) ?
    N2 C6 N1 C8 . . . . 1.3(3) ?
    C3 C6 N1 C8 . . . . 179.5(2) ?
    C7 C8 N1 C6 . . . . -1.3(3) ?
    C9 C8 N1 C6 . . . . 179.5(2) ?
    N1 C6 N2 C7 . . . . -0.8(3) ?
    C3 C6 N2 C7 . . . . -179.0(2) ?
    C8 C7 N2 C6 . . . . 0.0(3) ?
    C14 C7 N2 C6 . . . . 178.4(2) ?
    C2 C1 N3 C5 . . . . -0.9(4) ?
    C4 C5 N3 C1 . . . . 0.7(4) ?
    C15 C16 N4 C17 . . . . 0.0(4) ?
    C18 C17 N4 C16 . . . . -0.6(4) ?
    C10 C11 N5 C12 . . . . 0.0(4) ?
    C13 C12 N5 C11 . . . . -0.2(4) ?
loop_
    _geom_hbond_atom_site_label_D
    _geom_hbond_atom_site_label_H
    _geom_hbond_atom_site_label_A
    _geom_hbond_site_symmetry_A
    _geom_hbond_distance_DH
    _geom_hbond_distance_HA
    _geom_hbond_distance_DA
    _geom_hbond_angle_DHA
    _geom_hbond_publ_flag
    N1 H1C O1 . 0.94 1.82 2.756(2) 172.8 y
    C10 H10 N2 2_656 0.93 2.59 3.467(3) 157.6 y
    O1 H1B N4 1_465 0.91 1.96 2.869(2) 173.8 y
    O1 H1A N5 2_557 0.87 1.94 2.808(2) 173.6 y
data_global
_journal_date_recd_electronic     2009-08-12
_journal_date_accepted     2009-08-14
_journal_name_full     'Acta Crystallographica, Section E'
_journal_year     2009
_journal_volume     65
_journal_issue     10
_journal_page_first     o2329
_journal_page_last     o2329
_journal_paper_category     QO
_journal_coeditor_code     HG2553
_publ_contact_author_name     'Qiang Huang'
_publ_contact_author_address
;
College of mechanical and materials Engineering, Jiujiang University
332005 Jiujiang, JiangXi
People's Republic of China
;
_publ_contact_author_email     'qhuang111@163.com'
_publ_contact_author_fax     '+86-792-8334039'
_publ_contact_author_phone     '+86-792-8313951'
_publ_section_title
;
2,4,5-Tri-4-pyridyl-1<i>H</i>-imidazole monohydrate
;
loop_
    _publ_author_name
    _publ_author_address
    'Huang, Qiang'
;
College of Mechanical and Materials Engineering, Jiujiang University
332005 Jiujiang, JiangXi
People's Republic of China
;
_publ_section_synopsis     .
