# Supplementary material for: 2,4,5-Tri-4-pyridyl-1H-imidazole monohydrate
Source: Acta Crystallogr Sect E Struct Rep Online. 2009 Sep 5;65(Pt 10):o2329. doi: 10.1107/S1600536809032267 (PMC2970424; doi:10.1107/S1600536809032267)
Supplement: Supplementary file 2 [file e-65-o2329-Isup2.hkl]

# 
# h,k,l, Fc-squared, Fo-squared, sigma(Fo-squared) and status flag 
# 
data_I
_shelx_title ' 090620Fm in P-1' 
_shelx_refln_list_code          4 
_shelx_F_calc_maximum      115.51 
_exptl_crystal_F_000       332.00 
_reflns_d_resolution_high  0.8078 
 
loop_ 
 _symmetry_equiv_pos_as_xyz 
 'x, y, z' 
 '-x, -y, -z' 
 
_cell_length_a     8.9098 
_cell_length_b     9.4005 
_cell_length_c    10.6378 
_cell_angle_alpha  72.027 
_cell_angle_beta   70.624 
_cell_angle_gamma  77.716 
 
_shelx_F_squared_multiplier     1.000 
 
loop_ 
 _refln_index_h 
 _refln_index_k 
 _refln_index_l 
 _refln_F_squared_calc 
 _refln_F_squared_meas 
 _refln_F_squared_sigma 
 _refln_observed_status 
   1   0   0     2431.33     2439.40     22.98 o 
   2   0   0       18.39       17.94      1.73 o 
   3   0   0      365.88      351.60      7.32 o 
   4   0   0      571.63      559.15     13.66 o 
   5   0   0      108.96      104.36      5.75 o 
   6   0   0       44.18       34.38      3.98 o 
   7   0   0      210.69      182.87      8.62 o 
   8   0   0       15.55       12.06      3.52 o 
   9   0   0        8.52        5.91      3.22 o 
  10   0   0        0.33        0.00      4.83 o 
 -10   1   0        0.84        0.05      4.99 o 
  -9   1   0        5.84        5.61      3.32 o 
  -8   1   0        4.42        3.88      2.95 o 
  -7   1   0      339.13      356.42     11.79 o 
  -6   1   0       25.46       27.63      3.79 o 
  -5   1   0      170.73      162.51      4.93 o 
  -4   1   0      122.91      113.39      3.73 o 
  -3   1   0       61.51       65.00      2.59 o 
  -2   1   0     1263.59     1239.06      9.49 o 
  -1   1   0      283.93      270.06      3.31 o 
   0   1   0      585.29      593.04      8.23 o 
   1   1   0      181.81      183.33      3.09 o 
   2   1   0     1285.15     1298.41      9.18 o 
   3   1   0      288.38      283.52      6.67 o 
   4   1   0      467.38      477.82     10.67 o 
   5   1   0       55.95       56.95      6.04 o 
   6   1   0       40.07       37.05      4.16 o 
   7   1   0      159.52      144.82      7.75 o 
   8   1   0       93.62       74.75      9.13 o 
   9   1   0       94.10       98.55     10.98 o 
  10   1   0        2.84        4.30      5.59 o 
  -9   2   0       16.91       19.50      4.84 o 
  -8   2   0       10.32       11.85      3.85 o 
  -7   2   0       90.17       74.33      8.42 o 
  -6   2   0       55.73       60.30      3.74 o 
  -5   2   0        0.07        0.41      1.23 o 
  -4   2   0      116.13      121.70      4.12 o 
  -3   2   0       81.57       81.80      3.32 o 
  -2   2   0     4747.84     4936.39     24.37 o 
  -1   2   0     2853.45     2945.90     48.18 o 
   0   2   0       11.20        8.97      1.11 o 
   1   2   0      103.95       93.73      2.93 o 
   2   2   0      117.73      111.28      3.42 o 
   3   2   0      722.37      747.00     13.42 o 
   4   2   0        7.73       11.29      1.72 o 
   5   2   0      214.11      235.02      9.99 o 
   6   2   0      108.52       99.16      8.60 o 
   7   2   0       18.34       15.49      5.28 o 
   8   2   0       86.50       86.02      9.39 o 
   9   2   0       13.23       20.50      6.78 o 
  10   2   0        0.00        0.00      4.06 o 
  -9   3   0        3.16        8.87      6.15 o 
  -8   3   0       49.46       48.92      8.39 o 
  -7   3   0        7.56       10.96      3.43 o 
  -6   3   0      347.77      349.94      8.59 o 
  -5   3   0       19.73       22.43      2.60 o 
  -4   3   0      460.54      491.93      8.49 o 
  -3   3   0       21.18       31.19      2.32 o 
  -2   3   0      779.27      835.12     19.37 o 
  -1   3   0       39.44       30.23      2.37 o 
   0   3   0       95.38       92.79      3.38 o 
   1   3   0      128.88      122.40      3.94 o 
   2   3   0       17.90       16.55      1.86 o 
   3   3   0      120.52      136.19      6.16 o 
   4   3   0      618.64      644.89     17.68 o 
   5   3   0      133.79      135.86      5.11 o 
   6   3   0       71.82       66.94      7.26 o 
   7   3   0       74.94       63.25      7.65 o 
   8   3   0      128.96      153.44     12.67 o 
   9   3   0        2.73        0.66      4.12 o 
  10   3   0       29.43       38.89      9.00 o 
  -9   4   0        1.15        0.45      4.86 o 
  -8   4   0       24.21       21.53      6.99 o 
  -7   4   0       13.88       11.76      3.71 o 
  -6   4   0        5.97        2.99      1.86 o 
  -5   4   0       39.01       34.34      3.20 o 
  -4   4   0       48.50       45.41      3.20 o 
  -3   4   0      618.45      658.60     10.46 o 
  -2   4   0      301.98      326.39      6.14 o 
  -1   4   0       16.77       17.48      2.05 o 
   0   4   0      498.17      492.39     12.16 o 
   1   4   0      316.71      314.53      7.10 o 
   2   4   0      315.23      292.68      7.16 o 
   3   4   0       81.72       83.53      4.17 o 
   4   4   0       52.80       51.86      3.61 o 
   5   4   0       32.32       35.44      3.47 o 
   6   4   0      157.82      150.96     10.58 o 
   7   4   0        0.17        0.47      2.69 o 
   8   4   0        7.79       12.06      5.15 o 
   9   4   0        0.24        3.35      4.01 o 
  10   4   0        0.81        0.00      4.22 o 
  -7   5   0       10.31        6.25      5.07 o 
  -6   5   0        9.67       11.77      3.16 o 
  -5   5   0       76.19       72.16      5.38 o 
  -4   5   0       38.79       35.34      3.15 o 
  -3   5   0       88.21       90.48      4.08 o 
  -2   5   0       94.61       89.43      3.76 o 
  -1   5   0       97.64       93.27      9.30 o 
   0   5   0      216.89      229.84      6.76 o 
   1   5   0      332.42      358.46      8.50 o 
   2   5   0      417.03      435.58      9.64 o 
   3   5   0       53.41       59.15      3.96 o 
   4   5   0      217.51      209.60      7.25 o 
   5   5   0       21.79       27.02      5.30 o 
   6   5   0       79.12       82.78      8.50 o 
   7   5   0        7.33        4.93      3.96 o 
   8   5   0        0.65        0.00      3.03 o 
   9   5   0       26.50       42.61      9.00 o 
  -6   6   0        0.48        0.45      2.48 o 
  -5   6   0        1.63        4.46      3.35 o 
  -4   6   0        3.57        2.98      2.80 o 
  -3   6   0       10.18        9.74      3.83 o 
  -2   6   0       27.20       27.14      3.32 o 
  -1   6   0      146.24      141.62      9.82 o 
   0   6   0       28.83       22.84      2.92 o 
   1   6   0       66.76       69.05      4.41 o 
   2   6   0        0.01        0.85      1.56 o 
   3   6   0       12.88       18.90      3.08 o 
   4   6   0      292.96      281.59     10.33 o 
   5   6   0       55.81       56.34      6.99 o 
   6   6   0        2.07        3.83      3.51 o 
   7   6   0        0.09        2.40      3.85 o 
   8   6   0        8.04       13.38      5.59 o 
   9   6   0        7.01        5.49      5.44 o 
  -6   7   0       72.05       79.53      9.31 o 
  -5   7   0        1.50        0.00      2.64 o 
  -4   7   0       19.19       18.71      5.65 o 
  -3   7   0        9.36       12.06      4.67 o 
  -2   7   0      145.90      131.99     10.53 o 
  -1   7   0        0.15        0.40      2.43 o 
   0   7   0       36.74       40.32      4.01 o 
   1   7   0        0.49        0.39      1.88 o 
   2   7   0        2.76        4.29      2.17 o 
   3   7   0       92.12       84.28      7.89 o 
   4   7   0       68.50       65.20      5.13 o 
   5   7   0        5.71        5.96      3.75 o 
   6   7   0        1.65        4.17      4.09 o 
   7   7   0        1.95        6.41      4.22 o 
   8   7   0       66.47       71.03     10.58 o 
  -6   8   0        1.86        5.94      4.80 o 
  -5   8   0       13.47       19.97      6.12 o 
  -4   8   0        1.98        3.61      3.67 o 
  -3   8   0       98.78       82.83      9.34 o 
  -2   8   0       53.74       52.03      8.18 o 
  -1   8   0      175.16      170.72     12.43 o 
   0   8   0       20.95       21.66      5.78 o 
   1   8   0      188.82      181.49     12.69 o 
   2   8   0        5.00        3.56      3.48 o 
   3   8   0      106.49      100.61      6.31 o 
   4   8   0       72.38       71.37      5.70 o 
   5   8   0      123.29      131.41     10.92 o 
   6   8   0       42.90       43.20      7.84 o 
   7   8   0       20.30       29.63      7.52 o 
   8   8   0        0.01        1.64      5.01 o 
  -4   9   0       10.44       16.89      6.20 o 
  -3   9   0       16.70       14.33      6.04 o 
  -2   9   0        7.87       11.27      4.86 o 
  -1   9   0        0.07        0.00      2.80 o 
   0   9   0       29.31       35.36      7.57 o 
   1   9   0        1.69        1.42      3.48 o 
   2   9   0      177.58      178.98     13.51 o 
   3   9   0       56.00       51.77      8.23 o 
   4   9   0       11.21       12.01      5.25 o 
   5   9   0        0.63        1.56      4.33 o 
   6   9   0        0.00        0.00      3.32 o 
   7   9   0        7.35       12.24      6.33 o 
  -3  10   0        2.39        1.85      4.25 o 
  -2  10   0        0.24        2.45      4.64 o 
  -1  10   0        1.67        0.00      3.85 o 
   0  10   0        7.66       16.36      6.25 o 
   1  10   0       17.00       22.59      6.76 o 
   2  10   0      101.88       95.76     11.11 o 
   3  10   0       24.51       28.60      7.39 o 
   1  11   0        0.63        0.32      4.27 o 
   2  11   0        2.86        5.51      5.73 o 
  -3 -10   1        0.01        0.79      4.59 o 
  -2 -10   1        0.78        2.14      4.17 o 
  -1 -10   1       16.39       21.45      7.70 o 
   0 -10   1        4.17        7.02      4.75 o 
   1 -10   1        4.04        4.43      5.46 o 
   2 -10   1        2.35        0.00      3.77 o 
  -6  -9   1        7.89       10.00      6.10 o 
  -5  -9   1       24.41       32.40      7.26 o 
  -4  -9   1        0.25        0.00      3.43 o 
  -3  -9   1        0.05        0.84      3.64 o 
  -2  -9   1       97.22       91.51     10.03 o 
  -1  -9   1       92.87       85.07      9.84 o 
   0  -9   1        0.37        0.66      2.82 o 
   1  -9   1        0.06        0.08      3.19 o 
   2  -9   1       18.14       18.58      6.17 o 
   3  -9   1       32.43       35.12      8.02 o 
   4  -9   1        2.41        3.51      3.98 o 
  -7  -8   1        0.13        3.43      4.70 o 
  -6  -8   1       15.60       26.52      7.26 o 
  -5  -8   1        1.96        5.17      4.20 o 
  -4  -8   1        0.41        1.37      3.09 o 
  -3  -8   1       39.86       39.19      4.82 o 
  -2  -8   1      124.65      120.96      7.05 o 
  -1  -8   1       23.58       25.67      6.15 o 
   0  -8   1      138.94      143.83     11.50 o 
   1  -8   1        1.44        3.91      3.83 o 
   2  -8   1        3.28        4.96      3.75 o 
   3  -8   1        7.82       10.08      4.51 o 
   4  -8   1        3.20        4.59      3.72 o 
   5  -8   1        0.00        2.30      3.32 o 
   6  -8   1        4.38        7.57      4.99 o 
  -8  -7   1        0.07        1.82      4.86 o 
  -7  -7   1        7.24        9.95      5.46 o 
  -6  -7   1       10.95       13.62      5.22 o 
  -5  -7   1        5.86        2.74      3.69 o 
  -4  -7   1      197.09      195.53     12.56 o 
  -3  -7   1      136.34      134.77      7.12 o 
  -2  -7   1       57.65       61.90      5.08 o 
  -1  -7   1       73.51       69.34      5.21 o 
   0  -7   1       26.36       23.89      3.70 o 
   1  -7   1       38.32       43.66      4.52 o 
   2  -7   1       50.95       55.60      7.68 o 
   3  -7   1        9.90        8.21      3.85 o 
   4  -7   1       20.86       12.19      4.83 o 
   5  -7   1        2.41        1.40      3.06 o 
   6  -7   1        4.31        7.76      4.62 o 
   7  -7   1       12.21       11.56      4.91 o 
  -8  -6   1       18.41       16.15      6.17 o 
  -7  -6   1        2.63        2.69      3.75 o 
  -6  -6   1      204.53      221.57     14.41 o 
  -5  -6   1      190.45      168.95     11.98 o 
  -4  -6   1       10.97       11.03      2.79 o 
  -3  -6   1        9.96        9.37      2.69 o 
  -2  -6   1        9.21        9.06      2.47 o 
  -1  -6   1       46.00       48.58      4.22 o 
   0  -6   1        1.89        1.75      1.70 o 
   1  -6   1       41.57       43.99      4.06 o 
   2  -6   1       72.09       64.07      5.15 o 
   3  -6   1       82.16       79.10      5.74 o 
   4  -6   1      231.70      195.66     12.67 o 
   5  -6   1      174.38      154.55     11.72 o 
   6  -6   1        0.06        0.05      2.90 o 
   7  -6   1       19.01       21.58      5.88 o 
  -9  -5   1        1.37        2.48      4.38 o 
  -8  -5   1       13.82       13.91      5.44 o 
  -7  -5   1        1.20        2.24      3.59 o 
  -6  -5   1      285.54      276.11     15.38 o 
  -5  -5   1       31.23       35.60      6.12 o 
  -4  -5   1       96.33       86.60      9.82 o 
  -3  -5   1       18.65       17.89      2.73 o 
  -2  -5   1       24.63       25.94      3.00 o 
  -1  -5   1        7.00        6.99      2.00 o 
   0  -5   1       17.97       18.60      2.68 o 
   1  -5   1      170.01      182.36      4.52 o 
   2  -5   1        3.41        3.31      1.44 o 
   3  -5   1       69.63       69.55      5.88 o 
   4  -5   1       11.77       10.50      2.73 o 
   5  -5   1      318.57      290.79     13.21 o 
   6  -5   1        0.25        0.50      2.35 o 
   7  -5   1        2.31        1.72      2.82 o 
  -9  -4   1        0.02        0.00      4.20 o 
  -8  -4   1       21.19       26.04      6.99 o 
  -7  -4   1        6.67        5.17      3.77 o 
  -6  -4   1       92.97       95.78      9.10 o 
  -5  -4   1       95.22      100.90      8.58 o 
  -4  -4   1       49.83       50.47      3.67 o 
  -3  -4   1       26.18       27.57      2.85 o 
  -2  -4   1      478.01      479.07      9.59 o 
  -1  -4   1        0.12        1.05      1.22 o 
   0  -4   1       85.87       88.14      4.19 o 
   1  -4   1      173.85      172.66      3.94 o 
   2  -4   1      310.65      337.39      9.34 o 
   3  -4   1      144.29      135.33      4.47 o 
   4  -4   1        5.38        5.89      1.74 o 
   5  -4   1       92.86       81.66      6.31 o 
   6  -4   1        0.35        1.14      1.65 o 
   7  -4   1        2.61        3.77      2.03 o 
   8  -4   1        7.69        8.40      4.03 o 
  -9  -3   1        3.50        4.04      4.49 o 
  -8  -3   1        2.88        4.09      4.22 o 
  -7  -3   1       70.05       70.58      8.26 o 
  -6  -3   1       93.00       89.27      8.65 o 
  -5  -3   1       43.34       43.93      6.28 o 
  -4  -3   1      165.18      169.09      8.69 o 
  -3  -3   1        3.50        5.35      1.49 o 
  -2  -3   1      131.21      135.75      4.59 o 
  -1  -3   1      135.32      121.81      5.58 o 
   0  -3   1       38.64       37.79      2.57 o 
   1  -3   1      313.17      290.77      7.54 o 
   2  -3   1     1413.30     1557.42     50.01 o 
   3  -3   1      557.40      585.27     15.13 o 
   4  -3   1      535.95      538.36     11.28 o 
   5  -3   1       36.68       37.79      3.17 o 
   6  -3   1       27.33       26.44      3.06 o 
   7  -3   1        2.83        2.38      2.73 o 
   8  -3   1        8.64       13.18      4.12 o 
   9  -3   1        6.16        5.28      3.75 o 
 -10  -2   1        0.32        0.00      4.62 o 
  -9  -2   1        4.21        1.00      4.27 o 
  -8  -2   1       22.90       15.75      5.81 o 
  -7  -2   1      167.47      169.85     10.29 o 
  -6  -2   1        5.14        5.58      2.36 o 
  -5  -2   1      115.80      125.89      7.06 o 
  -4  -2   1       38.10       37.17      2.06 o 
  -3  -2   1      237.01      242.71      8.17 o 
  -2  -2   1      508.66      476.83      9.07 o 
  -1  -2   1       65.16       59.21      3.64 o 
   0  -2   1      670.81      639.90      8.36 o 
   1  -2   1      249.82      227.85      9.27 o 
   2  -2   1     1222.29     1322.00     35.09 o 
   3  -2   1      245.53      234.22      8.11 o 
   4  -2   1     1049.16     1054.84     12.62 o 
   5  -2   1       79.08       76.41      3.81 o 
   6  -2   1      110.00      113.58      5.74 o 
   7  -2   1       14.59       14.90      3.56 o 
   8  -2   1       43.63       42.58      5.39 o 
   9  -2   1       14.94       16.25      4.43 o 
  10  -2   1        5.48        6.78      6.15 o 
 -10  -1   1        0.33        1.13      5.04 o 
  -9  -1   1        7.96       13.37      4.11 o 
  -8  -1   1       15.75       15.35      3.88 o 
  -7  -1   1       62.68       57.30      5.56 o 
  -6  -1   1       15.83       18.40      3.31 o 
  -5  -1   1      176.58      187.91      8.40 o 
  -4  -1   1      291.42      311.63      8.41 o 
  -3  -1   1      404.55      424.32     11.29 o 
  -2  -1   1       20.89       24.35      2.06 o 
  -1  -1   1     1777.22     1786.40     16.16 o 
   0  -1   1      786.65      730.65     10.71 o 
   1  -1   1      113.13      116.95      3.23 o 
   2  -1   1     5762.79     5864.75    137.11 o 
   3  -1   1      140.13      134.92      3.66 o 
   4  -1   1       95.45       98.53      3.62 o 
   5  -1   1       51.64       46.24      3.96 o 
   6  -1   1      118.66      120.28      6.41 o 
   7  -1   1        1.30        1.70      2.35 o 
   8  -1   1      137.18      128.66      8.25 o 
   9  -1   1       20.14       17.15      6.31 o 
  10  -1   1        0.31        2.45      4.99 o 
 -10   0   1        0.82        0.80      3.47 o 
  -9   0   1       41.44       51.04      6.41 o 
  -8   0   1        0.60        0.90      2.61 o 
  -7   0   1       54.47       50.61      5.33 o 
  -6   0   1        0.30        1.10      1.87 o 
  -5   0   1       33.72       28.15      3.46 o 
  -4   0   1       34.69       39.90      3.36 o 
  -3   0   1      413.60      420.66      8.39 o 
  -2   0   1      553.85      540.74      9.92 o 
  -1   0   1     1536.62     1535.89     11.86 o 
   1   0   1      754.72      717.64      9.79 o 
   2   0   1     3473.64     3447.19     67.84 o 
   3   0   1      107.11       97.41      3.94 o 
   4   0   1       54.92       52.17      3.48 o 
   5   0   1        7.39        8.24      2.33 o 
   6   0   1        2.14        0.73      1.89 o 
   7   0   1       18.78       18.03      3.59 o 
   8   0   1       44.71       46.36      7.68 o 
   9   0   1       84.94       74.01     10.03 o 
  10   0   1        0.26        2.69      4.78 o 
  -9   1   1        1.21        0.46      3.00 o 
  -8   1   1        0.04        1.67      2.66 o 
  -7   1   1        7.13        4.41      2.71 o 
  -6   1   1        0.00        0.30      1.94 o 
  -5   1   1       70.30       60.03      3.12 o 
  -4   1   1       20.64       20.16      1.81 o 
  -3   1   1       94.19       98.08      3.89 o 
  -2   1   1      247.49      231.60      3.82 o 
  -1   1   1     1060.09     1014.51     12.83 o 
   0   1   1      251.50      245.16      5.12 o 
   1   1   1      299.39      293.18      9.21 o 
   2   1   1     2085.81     2110.02     22.72 o 
   3   1   1       42.52       28.89      3.35 o 
   4   1   1       47.88       46.18      4.78 o 
   5   1   1        2.26        3.51      2.74 o 
   6   1   1        1.39        2.80      2.77 o 
   7   1   1       42.30       42.22      6.78 o 
   8   1   1       37.13       33.14      6.83 o 
   9   1   1        0.15        0.00      3.61 o 
  10   1   1       19.83       24.25      7.49 o 
  -9   2   1        5.72        8.31      4.10 o 
  -8   2   1        0.13        1.89      2.72 o 
  -7   2   1      140.58      134.81      9.91 o 
  -6   2   1       66.16       55.92      5.07 o 
  -5   2   1       89.41       85.71      3.92 o 
  -4   2   1       68.87       69.72      3.21 o 
  -3   2   1       71.97       67.89      2.84 o 
  -2   2   1       34.90       30.96      1.88 o 
  -1   2   1     1687.77     1664.92     30.24 o 
   0   2   1       49.15       44.96      3.25 o 
   1   2   1     1505.58     1519.37     11.92 o 
   2   2   1      644.60      670.16      8.41 o 
   3   2   1       75.90       68.91      3.08 o 
   4   2   1       24.04       29.24      2.55 o 
   5   2   1        5.94        6.07      1.69 o 
   6   2   1      104.77       92.41      8.00 o 
   7   2   1        0.44        0.00      2.96 o 
   8   2   1       18.13       23.48      6.36 o 
   9   2   1        2.83        1.56      3.85 o 
  10   2   1       33.83       50.72      9.47 o 
  -9   3   1        7.57       12.24      6.91 o 
  -8   3   1        0.18        0.00      3.93 o 
  -7   3   1       78.23       76.86      6.47 o 
  -6   3   1      362.47      337.62     21.11 o 
  -5   3   1      118.15      113.38      4.68 o 
  -4   3   1      153.63      150.99      4.79 o 
  -3   3   1      531.35      538.75     10.93 o 
  -2   3   1      248.89      267.38      5.01 o 
  -1   3   1      850.86      897.08     12.92 o 
   0   3   1      301.28      296.71      4.89 o 
   1   3   1      773.50      777.19      9.09 o 
   2   3   1      172.11      151.52      7.98 o 
   3   3   1      189.32      187.36      5.37 o 
   4   3   1        0.22        1.08      1.25 o 
   5   3   1       87.80       83.75      4.36 o 
   6   3   1       83.89       91.83      8.10 o 
   7   3   1       13.67       11.03      4.25 o 
   9   3   1        0.02        4.99      4.49 o 
  10   3   1        0.08        0.03      4.41 o 
  -8   4   1        6.56        5.15      4.96 o 
  -7   4   1        8.43        5.96      4.35 o 
  -6   4   1       30.55       27.26      6.15 o 
  -5   4   1       25.16       17.82      2.64 o 
  -4   4   1       88.96       84.80      4.04 o 
  -3   4   1      128.19      129.94      4.36 o 
  -2   4   1        9.78        8.11      1.44 o 
  -1   4   1      193.18      200.02      5.05 o 
   0   4   1      129.41      141.16      4.12 o 
   1   4   1       11.14       11.80      1.67 o 
   2   4   1       35.89       38.74      2.74 o 
   3   4   1       13.20       13.28      2.11 o 
   4   4   1       14.24       18.91      2.54 o 
   5   4   1      135.30      138.45      5.72 o 
   6   4   1       45.71       41.61      6.23 o 
   7   4   1       49.17       50.87      7.47 o 
   8   4   1       92.15       93.17     10.00 o 
   9   4   1        0.79        1.08      3.46 o 
  10   4   1        7.18       12.90      6.23 o 
  -8   5   1       11.14        7.36      5.65 o 
  -7   5   1       15.00       11.14      5.65 o 
  -6   5   1       44.23       46.26      7.47 o 
  -5   5   1       22.96       20.92      3.54 o 
  -4   5   1       22.75       28.08      3.78 o 
  -3   5   1       31.92       34.59      2.88 o 
  -2   5   1        0.13        1.03      1.53 o 
  -1   5   1        0.15        0.00      1.21 o 
   0   5   1      102.53       98.47      4.09 o 
   1   5   1       69.17       67.93      3.65 o 
   2   5   1      846.59      881.59     13.16 o 
   3   5   1       90.00       91.82      4.62 o 
   4   5   1        1.01        0.00      1.40 o 
   5   5   1        6.33        4.63      2.63 o 
   6   5   1       61.44       57.10      7.07 o 
   7   5   1      131.11      132.54     10.90 o 
   8   5   1       26.01       25.62      6.54 o 
   9   5   1        9.18       10.45      5.15 o 
  10   5   1        6.14        4.04      5.15 o 
  -6   6   1        2.99        3.38      4.35 o 
  -5   6   1        0.09        0.85      2.22 o 
  -4   6   1       50.48       46.20      4.82 o 
  -3   6   1       43.91       40.01      4.21 o 
  -2   6   1        1.06        1.32      1.66 o 
  -1   6   1       18.79       18.00      4.41 o 
   0   6   1      465.11      476.67     11.17 o 
   1   6   1      140.83      144.92      5.73 o 
   2   6   1       18.53       19.24      2.76 o 
   3   6   1       32.68       35.65      4.29 o 
   4   6   1      114.55      116.04      6.03 o 
   5   6   1       38.78       33.85      3.89 o 
   6   6   1       19.91       27.34      5.88 o 
   7   6   1       33.06       33.80      6.99 o 
   8   6   1        1.60        4.54      3.91 o 
   9   6   1        8.31       10.98      5.46 o 
  -6   7   1       22.44       29.53      6.62 o 
  -5   7   1        0.08        0.00      2.43 o 
  -4   7   1       11.67       10.74      4.38 o 
  -3   7   1        9.48        4.59      3.27 o 
  -2   7   1       47.15       43.96      6.91 o 
  -1   7   1       16.62       19.87      5.04 o 
   0   7   1      138.04      115.26      9.18 o 
   1   7   1       44.95       42.54      6.25 o 
   2   7   1        5.21        2.87      2.02 o 
   3   7   1        2.63        5.55      2.33 o 
   4   7   1       48.73       45.27      4.57 o 
   5   7   1      166.40      149.48     10.69 o 
   6   7   1        9.59       10.05      4.46 o 
   7   7   1       24.11       25.62      6.73 o 
   8   7   1       49.27       55.41      9.24 o 
   9   7   1        1.43        4.56      5.25 o 
  -6   8   1        1.76        0.00      3.80 o 
  -5   8   1        4.90        3.91      3.77 o 
  -4   8   1        0.86        0.95      3.03 o 
  -3   8   1      331.29      310.12     17.23 o 
  -2   8   1      362.82      365.40     18.15 o 
  -1   8   1       31.23       29.53      6.41 o 
   0   8   1        4.52        1.74      3.01 o 
   1   8   1       69.31       65.20      7.73 o 
   2   8   1        1.72        4.72      3.61 o 
   3   8   1        0.29        0.00      2.69 o 
   4   8   1       25.09       26.84      4.01 o 
   5   8   1       37.74       47.47      5.12 o 
   6   8   1       82.95       76.42      9.08 o 
   7   8   1       18.11       17.55      5.86 o 
   8   8   1       21.54       18.87      6.60 o 
  -5   9   1        0.10        1.48      3.83 o 
  -4   9   1        0.37        1.74      3.77 o 
  -3   9   1        0.93        3.14      3.72 o 
  -2   9   1       12.58       11.79      5.20 o 
  -1   9   1       39.45       45.23      8.18 o 
   0   9   1        0.45        1.13      3.32 o 
   1   9   1       30.39       29.13      6.89 o 
   2   9   1        5.45        5.36      4.25 o 
   3   9   1       13.37       16.25      5.67 o 
   4   9   1       70.34       72.75      8.97 o 
   7   9   1       15.73       17.36      6.25 o 
  -3  10   1        8.40        8.10      5.20 o 
  -2  10   1        0.08        2.85      4.54 o 
  -1  10   1        2.71        4.96      4.51 o 
   0  10   1        0.86        0.26      3.30 o 
   1  10   1        4.80        2.69      3.88 o 
   2  10   1       57.28       65.62      9.87 o 
   3  10   1        0.56        1.00      3.72 o 
   4  10   1       15.33       17.60      6.46 o 
   0  11   1        0.62        0.00      3.25 o 
   1  11   1       10.04        9.37      5.57 o 
   2  11   1       17.47       19.95      7.86 o 
   3  11   1        2.69        1.64      5.22 o 
  -2 -10   2        0.00        0.79      4.49 o 
  -1 -10   2       11.38       15.54      6.60 o 
   0 -10   2        0.03        0.69      4.56 o 
   1 -10   2       28.86       31.56      8.34 o 
   2 -10   2       17.34       22.48      7.31 o 
  -5  -9   2        3.20        5.62      5.07 o 
  -4  -9   2        4.02        1.00      3.59 o 
  -3  -9   2       17.79       16.41      5.75 o 
  -2  -9   2        0.02        0.00      3.46 o 
  -1  -9   2       12.74       11.48      5.33 o 
   0  -9   2      134.68      148.32     12.82 o 
   1  -9   2        2.39        0.87      3.32 o 
   2  -9   2        0.96        0.11      3.22 o 
   3  -9   2       24.70       34.99      8.31 o 
   4  -9   2        1.21        1.48      4.43 o 
  -6  -8   2        5.20        5.96      5.17 o 
  -5  -8   2        3.81        7.39      4.62 o 
  -4  -8   2       33.85       40.77      7.76 o 
  -3  -8   2        2.98        4.22      2.79 o 
  -2  -8   2       52.61       52.70      5.63 o 
  -1  -8   2      318.91      309.84     11.36 o 
   0  -8   2        7.06        4.63      2.65 o 
   1  -8   2        7.42        9.24      4.78 o 
   2  -8   2        0.10        2.53      3.14 o 
   3  -8   2       18.26       24.28      6.46 o 
   4  -8   2       19.96       27.63      7.23 o 
   5  -8   2        2.33        8.81      4.83 o 
  -7  -7   2        0.24        1.21      4.35 o 
  -6  -7   2        0.00        0.79      3.59 o 
  -5  -7   2       39.47       45.39      7.89 o 
  -4  -7   2        0.56        0.00      3.11 o 
  -3  -7   2        4.70        6.47      2.70 o 
  -2  -7   2      305.55      322.29     15.33 o 
  -1  -7   2        2.71        3.66      2.22 o 
   0  -7   2      220.50      215.99      8.89 o 
   1  -7   2        5.49        3.96      2.40 o 
   2  -7   2       10.05       12.33      3.39 o 
   3  -7   2       10.97       12.38      4.96 o 
   4  -7   2        0.81        0.00      2.51 o 
   5  -7   2        6.37        5.44      3.80 o 
   6  -7   2       16.12       28.79      7.49 o 
   7  -7   2       11.43       10.77      5.44 o 
  -8  -6   2        7.48       11.40      6.17 o 
  -7  -6   2       33.90       29.10      7.60 o 
  -6  -6   2        0.47        1.56      3.32 o 
  -5  -6   2      199.56      184.79     12.98 o 
  -4  -6   2      549.40      554.97     20.95 o 
  -3  -6   2      212.52      210.94      8.29 o 
  -2  -6   2       52.54       50.46      4.47 o 
  -1  -6   2       35.03       38.80      4.10 o 
   0  -6   2      111.03      106.36      8.56 o 
   1  -6   2      163.83      158.44      7.24 o 
   2  -6   2      522.27      479.04     12.51 o 
   3  -6   2      183.26      185.74      8.15 o 
   4  -6   2      461.42      417.23     18.76 o 
   5  -6   2        8.47        4.67      3.72 o 
   6  -6   2        0.06        2.56      2.61 o 
   7  -6   2       42.40       52.91      8.60 o 
  -8  -5   2        5.51        4.78      4.64 o 
  -7  -5   2       52.95       61.40      9.29 o 
  -6  -5   2       24.21       22.53      6.12 o 
  -5  -5   2       11.38        9.39      4.20 o 
  -4  -5   2       12.04        8.63      3.75 o 
  -3  -5   2      637.20      622.78     33.85 o 
  -2  -5   2        2.56        2.56      1.75 o 
  -1  -5   2       54.69       54.31      5.09 o 
   0  -5   2        1.96        0.82      1.43 o 
   1  -5   2        0.01        0.40      1.41 o 
   2  -5   2      324.90      315.57      9.47 o 
   3  -5   2       70.64       68.46      4.87 o 
   4  -5   2      246.36      244.14      9.08 o 
   5  -5   2       15.14       15.72      3.51 o 
   6  -5   2        3.45        3.68      2.74 o 
   7  -5   2       53.87       60.24      8.44 o 
  -9  -4   2        5.77        2.14      4.56 o 
  -8  -4   2        0.01        0.00      3.77 o 
  -7  -4   2       60.26       46.34      8.05 o 
  -6  -4   2       24.40       22.72      5.83 o 
  -5  -4   2       31.79       24.20      5.41 o 
  -4  -4   2        0.03        0.90      2.24 o 
  -3  -4   2       68.01       68.30      4.16 o 
  -2  -4   2      226.35      233.98      7.09 o 
  -1  -4   2        4.63        2.57      1.49 o 
   0  -4   2      401.46      430.84      9.60 o 
   1  -4   2        1.65        0.22      1.16 o 
   2  -4   2       47.88       49.36      4.39 o 
   3  -4   2        4.40        2.10      1.36 o 
   4  -4   2      160.24      172.57      5.75 o 
   5  -4   2       71.85       73.61      4.24 o 
   6  -4   2      116.92      113.29      6.82 o 
   7  -4   2        7.00        7.45      3.00 o 
   8  -4   2        2.60        3.61      4.93 o 
  -9  -3   2        5.77        2.56      4.59 o 
  -8  -3   2       29.03       30.58      7.57 o 
  -7  -3   2       28.94       24.12      6.39 o 
  -6  -3   2        4.63        4.00      2.25 o 
  -5  -3   2      304.78      297.16      9.92 o 
  -4  -3   2       81.13       69.18      4.65 o 
  -3  -3   2       20.01       19.25      1.91 o 
  -2  -3   2      211.60      227.78      6.22 o 
  -1  -3   2       14.45       14.60      2.05 o 
   0  -3   2     3010.91     3243.81     69.20 o 
   1  -3   2       59.10       71.56      3.79 o 
   2  -3   2      371.18      363.05      9.72 o 
   3  -3   2       97.90       95.63      4.59 o 
   4  -3   2      432.58      424.98      8.04 o 
   5  -3   2        1.07        0.68      1.49 o 
   6  -3   2       73.04       70.64      4.27 o 
   7  -3   2       47.43       46.89      4.04 o 
   8  -3   2       19.10       20.41      4.39 o 
   9  -3   2       11.00       16.47      6.57 o 
  -9  -2   2       15.86       15.49      6.49 o 
  -8  -2   2        0.02        1.19      2.27 o 
  -7  -2   2        0.13        0.00      1.92 o 
  -6  -2   2       20.75       29.38      4.18 o 
  -5  -2   2        0.31        0.00      1.70 o 
  -4  -2   2        0.24        0.08      1.44 o 
  -3  -2   2        5.03        8.37      1.23 o 
  -2  -2   2       77.68       77.76      2.67 o 
  -1  -2   2     1531.32     1636.51     31.35 o 
   0  -2   2        9.05        9.70      1.54 o 
   1  -2   2       19.58       20.96      2.09 o 
   2  -2   2       22.07       22.85      2.63 o 
   3  -2   2       45.79       49.41      2.62 o 
   4  -2   2      309.48      316.83      6.69 o 
   5  -2   2       13.44       12.72      2.15 o 
   6  -2   2        0.04        0.00      1.42 o 
   7  -2   2       77.64       66.77      5.69 o 
   8  -2   2        0.00        1.06      3.80 o 
   9  -2   2       27.54       24.17      7.02 o 
  10  -2   2        0.00        0.00      4.83 o 
  -9  -1   2        1.11        1.46      3.02 o 
  -8  -1   2       11.67       11.90      3.76 o 
  -7  -1   2       67.46       68.11      5.99 o 
  -6  -1   2        1.70        1.16      1.82 o 
  -5  -1   2       62.93       61.08      4.71 o 
  -4  -1   2      461.14      496.72     11.12 o 
  -3  -1   2     1173.38     1260.67     16.05 o 
  -2  -1   2        3.08        1.72      0.69 o 
  -1  -1   2      143.81      139.06      2.88 o 
   0  -1   2     1774.00     1692.68     26.56 o 
   1  -1   2      137.77      133.13      3.90 o 
   2  -1   2      747.04      710.66     37.56 o 
   3  -1   2      203.70      202.28      9.83 o 
   4  -1   2      750.15      791.86     10.14 o 
   5  -1   2      154.38      160.91      6.53 o 
   6  -1   2       75.16       71.36      5.15 o 
   7  -1   2       40.94       35.17      6.46 o 
   8  -1   2      121.49      118.98     10.90 o 
   9  -1   2        1.32        0.95      3.85 o 
  10  -1   2        2.85        7.10      5.88 o 
  -9   0   2       10.35       14.56      4.52 o 
  -8   0   2        3.38        5.82      2.99 o 
  -7   0   2        3.13        5.03      2.66 o 
  -6   0   2       75.17       77.33      5.62 o 
  -5   0   2       13.48       13.56      2.91 o 
  -4   0   2      242.70      250.79      7.84 o 
  -3   0   2      324.09      355.07      8.22 o 
  -2   0   2      239.11      258.91      9.27 o 
  -1   0   2       54.27       49.68      2.45 o 
   0   0   2      786.28      743.63     11.37 o 
   2   0   2      182.43      179.11      6.54 o 
   3   0   2      828.14      816.88     16.12 o 
   4   0   2      218.21      220.25      9.45 o 
   5   0   2       30.24       33.91      5.07 o 
   6   0   2       67.69       62.27      6.73 o 
   7   0   2      103.73       99.93      8.95 o 
   8   0   2      132.92      144.73     11.79 o 
   9   0   2        6.32        7.55      4.93 o 
  10   0   2        0.41        0.47      4.38 o 
  -9   1   2        0.38        2.20      3.12 o 
  -8   1   2       30.01       27.44      5.17 o 
  -7   1   2       83.06       68.31      6.09 o 
  -6   1   2      218.31      184.36      8.26 o 
  -5   1   2      132.44      136.98      6.59 o 
  -4   1   2      401.82      411.85      7.41 o 
  -3   1   2      100.22       99.02      2.89 o 
  -2   1   2       19.02       20.37      1.42 o 
  -1   1   2      362.17      369.32      4.97 o 
   0   1   2     3374.70     3392.70     20.12 o 
   1   1   2     3851.39     3744.89     30.58 o 
   2   1   2      518.82      481.35     10.05 o 
   3   1   2       33.86       29.90      3.69 o 
   4   1   2       45.23       44.83      4.64 o 
   5   1   2      112.84      117.16      7.97 o 
   6   1   2       10.36       10.58      3.85 o 
   7   1   2       12.62       12.56      4.72 o 
   8   1   2        3.31        3.19      4.06 o 
   9   1   2       55.42       55.68      8.89 o 
  10   1   2        0.13        2.43      4.54 o 
  -9   2   2        1.06        1.90      4.72 o 
  -8   2   2       42.55       41.26      5.69 o 
  -7   2   2       57.66       55.62      5.86 o 
  -6   2   2        3.32        2.90      2.40 o 
  -5   2   2      213.59      207.50      7.97 o 
  -4   2   2        0.00        0.50      1.09 o 
  -3   2   2       27.16       24.07      1.94 o 
  -2   2   2      653.63      686.19      7.62 o 
  -1   2   2      203.66      208.82      3.51 o 
   0   2   2     1000.53     1023.89     15.12 o 
   1   2   2     8926.27     9045.43     95.74 o 
   2   2   2    13342.83    13212.16    108.05 o 
   3   2   2      116.63      110.46      5.99 o 
   4   2   2       44.81       35.15      4.20 o 
   5   2   2      832.02      879.34     21.06 o 
   6   2   2       31.48       30.61      5.46 o 
   7   2   2       12.48        7.26      3.69 o 
   8   2   2       82.17       79.48      9.16 o 
   9   2   2       20.97       15.78      5.88 o 
  10   2   2        6.03        5.65      5.30 o 
  -9   3   2        5.93        7.28      5.51 o 
  -8   3   2        0.93        3.19      4.33 o 
  -7   3   2       13.79       15.17      5.70 o 
  -6   3   2       81.90       84.25      6.81 o 
  -5   3   2       32.89       33.68      3.97 o 
  -4   3   2        5.15        5.42      1.60 o 
  -3   3   2       41.10       42.17      2.61 o 
  -2   3   2       67.14       59.59      2.60 o 
  -1   3   2      327.81      329.50      5.01 o 
   0   3   2      163.17      152.65      6.73 o 
   1   3   2     1826.61     1817.57     14.20 o 
   2   3   2     1234.02     1252.37     12.87 o 
   3   3   2      779.69      777.81     17.27 o 
   4   3   2      130.02      137.53      5.15 o 
   5   3   2        0.28        0.00      1.14 o 
   6   3   2      123.06      127.70      5.72 o 
   7   3   2        0.56        0.71      2.45 o 
   8   3   2       22.78       26.12      6.17 o 
   9   3   2       61.76       55.81      8.87 o 
  10   3   2       33.72       32.56      8.39 o 
  -8   4   2        0.92        0.00      4.38 o 
  -7   4   2       21.40       29.10      7.18 o 
  -6   4   2       51.95       52.22      7.89 o 
  -5   4   2      167.31      160.43     11.06 o 
  -4   4   2      115.41      125.05      4.76 o 
  -3   4   2      144.52      139.02      4.49 o 
  -2   4   2       13.57       13.20      1.61 o 
  -1   4   2        6.21        6.62      1.28 o 
   0   4   2      224.45      216.16      9.10 o 
   1   4   2        5.94        6.58      1.17 o 
   2   4   2       16.15       11.99      1.75 o 
   3   4   2       65.68       68.20      3.72 o 
   4   4   2      382.72      412.13     21.36 o 
   5   4   2       16.74       15.37      2.57 o 
   6   4   2       16.92       17.42      2.90 o 
   7   4   2        2.82        2.98      3.03 o 
   8   4   2       29.21       22.03      6.17 o 
   9   4   2       53.69       68.71      9.53 o 
  10   4   2       18.79       22.98      7.31 o 
  -8   5   2        2.35        1.90      5.17 o 
  -7   5   2       35.56       38.21      8.18 o 
  -6   5   2        1.25        4.01      3.98 o 
  -5   5   2        1.39        1.72      2.25 o 
  -4   5   2      283.63      281.38     10.13 o 
  -3   5   2       54.09       60.11      5.08 o 
  -2   5   2       21.63       24.84      3.11 o 
  -1   5   2      764.49      804.92     14.34 o 
   0   5   2        0.06        0.32      1.93 o 
   1   5   2       11.01       10.35      2.74 o 
   2   5   2      207.57      215.50      6.11 o 
   3   5   2       31.57       38.41      3.15 o 
   4   5   2       13.60       13.16      2.45 o 
   5   5   2       75.37       78.36      4.86 o 
   6   5   2       72.54       76.74      7.02 o 
   7   5   2        9.26        4.14      3.51 o 
   8   5   2        0.69        0.82      3.25 o 
   9   5   2        1.65        0.63      3.77 o 
  10   5   2        4.45       11.48      5.94 o 
  -7   6   2        1.11        0.00      4.38 o 
  -6   6   2       11.51       13.40      5.96 o 
  -5   6   2        0.38        1.23      2.13 o 
  -4   6   2       46.34       46.16      4.84 o 
  -3   6   2        8.11       10.24      2.78 o 
  -2   6   2       21.95       24.14      3.42 o 
  -1   6   2       16.74       20.24      4.59 o 
   0   6   2      106.17      108.48      8.36 o 
   1   6   2        2.61        3.66      1.54 o 
   2   6   2       51.70       52.46      3.65 o 
   3   6   2        0.19        0.52      1.50 o 
   4   6   2        0.16        0.00      1.64 o 
   5   6   2        4.88        4.31      2.22 o 
   6   6   2        0.15        0.00      1.76 o 
   7   6   2       13.91       15.81      5.20 o 
   8   6   2        0.33        1.03      3.46 o 
   9   6   2        4.76        8.00      5.28 o 
  10   6   2        0.00        4.93      4.83 o 
  -5   7   2        0.37        0.00      2.98 o 
  -4   7   2        0.43        1.97      2.33 o 
  -3   7   2       16.51       15.75      3.50 o 
  -2   7   2        4.89        4.76      2.36 o 
  -1   7   2       91.59       93.15      8.60 o 
   0   7   2       16.51       16.41      4.49 o 
   1   7   2      226.51      221.25     12.38 o 
   2   7   2        2.89        2.11      2.77 o 
   3   7   2       17.44       19.18      3.10 o 
   4   7   2       35.37       39.21      4.12 o 
   5   7   2       26.04       26.45      3.79 o 
   6   7   2       15.39       18.81      3.60 o 
   7   7   2       18.72       29.90      6.60 o 
   8   7   2        0.39        3.32      3.77 o 
   9   7   2       14.08       14.93      6.33 o 
  -5   8   2        6.44       11.77      4.72 o 
  -4   8   2        5.75        5.83      3.83 o 
  -3   8   2       14.87       20.19      5.75 o 
  -2   8   2       24.43       31.11      6.70 o 
  -1   8   2       53.16       43.56      7.23 o 
   0   8   2       45.64       41.80      6.97 o 
   1   8   2        3.70        3.54      3.22 o 
   2   8   2        2.48        0.00      2.72 o 
   3   8   2        3.12        1.00      3.27 o 
   4   8   2        3.66        3.40      3.30 o 
   5   8   2        3.84        2.41      2.29 o 
   6   8   2       24.40       26.28      6.20 o 
   7   8   2       17.15       22.90      6.49 o 
   8   8   2        1.25        3.98      4.49 o 
  -4   9   2        3.88        5.51      4.35 o 
  -3   9   2        3.52        9.68      4.67 o 
  -2   9   2        6.16        6.12      4.01 o 
  -1   9   2        3.85        3.27      3.48 o 
   0   9   2       14.79       12.51      4.83 o 
   1   9   2        4.67        9.08      4.67 o 
   2   9   2       38.52       43.72      7.68 o 
   3   9   2       12.27        8.58      4.35 o 
   4   9   2        0.85        1.42      3.46 o 
   5   9   2        6.90       11.11      5.30 o 
   8   9   2        7.63       10.37      6.23 o 
  -3  10   2        3.40        2.24      4.62 o 
  -2  10   2        0.03        0.03      3.80 o 
  -1  10   2       10.87       11.93      5.41 o 
   0  10   2       31.83       34.67      7.84 o 
   1  10   2       32.46       35.41      7.68 o 
   2  10   2        6.16        8.65      4.96 o 
   3  10   2       50.58       68.34      9.84 o 
   4  10   2        1.66        2.77      4.38 o 
   5  10   2        0.29        3.35      4.59 o 
  -1  11   2        3.19        1.74      5.01 o 
   0  11   2       12.85       18.97      7.20 o 
   1  11   2        0.73        4.01      5.09 o 
   2  11   2        0.63        2.16      4.83 o 
   3  11   2       42.72       41.32      9.42 o 
   4  11   2       28.02       25.54      7.81 o 
  -4  -9   3       10.13        9.76      6.07 o 
  -3  -9   3       12.02       14.22      6.10 o 
  -2  -9   3        4.45        6.40      3.36 o 
  -1  -9   3        0.02        0.00      3.64 o 
   0  -9   3       23.70       29.42      7.73 o 
   1  -9   3       28.16       31.11      7.78 o 
   2  -9   3        0.00        0.90      3.30 o 
   3  -9   3       11.50       18.60      6.70 o 
  -5  -8   3        6.21       11.98      5.94 o 
  -4  -8   3        2.25        4.91      4.20 o 
  -3  -8   3       37.26       49.61      8.21 o 
  -2  -8   3        5.09        6.04      2.91 o 
  -1  -8   3       27.21       25.62      4.47 o 
   0  -8   3       56.53       58.34      5.93 o 
   1  -8   3        0.02        0.00      2.01 o 
   2  -8   3       13.49       17.78      6.02 o 
   3  -8   3        6.20        3.32      3.59 o 
   4  -8   3        4.10        2.56      4.04 o 
   5  -8   3        0.00        0.00      3.83 o 
  -6  -7   3        0.14        2.03      4.49 o 
  -5  -7   3       12.43       13.62      5.78 o 
  -4  -7   3       10.49       17.02      5.67 o 
  -3  -7   3       14.83       12.27      4.88 o 
  -2  -7   3        0.02        0.84      2.12 o 
  -1  -7   3      106.86       99.84      6.61 o 
   0  -7   3      260.87      249.08      9.94 o 
   1  -7   3       24.50       31.25      4.50 o 
   2  -7   3        1.36        0.00      2.26 o 
   3  -7   3       20.39       22.11      4.35 o 
   4  -7   3       37.66       31.32      6.97 o 
   5  -7   3        0.47        0.92      3.11 o 
   6  -7   3        1.35        1.06      3.64 o 
  -7  -6   3       19.60       14.70      6.25 o 
  -6  -6   3        6.16        8.44      4.75 o 
  -5  -6   3       43.52       43.88      7.81 o 
  -4  -6   3        9.66        9.63      4.38 o 
  -3  -6   3       97.69       93.25      9.10 o 
  -2  -6   3       35.22       36.33      4.32 o 
  -1  -6   3       63.33       65.80      5.40 o 
   0  -6   3      112.41      107.94      6.30 o 
   1  -6   3       46.98       47.72      4.76 o 
   2  -6   3      146.54      151.99     11.14 o 
   3  -6   3       55.05       52.53      5.69 o 
   4  -6   3       11.29       13.09      3.41 o 
   5  -6   3        0.24        0.74      2.23 o 
   6  -6   3        2.05        1.64      3.06 o 
   7  -6   3        1.18        0.69      4.09 o 
  -8  -5   3        4.96        9.71      6.10 o 
  -7  -5   3       24.52       21.53      6.99 o 
  -6  -5   3        4.16        3.80      3.88 o 
  -5  -5   3       37.76       42.03      7.36 o 
  -4  -5   3       11.21        8.15      3.80 o 
  -3  -5   3        3.08        1.87      2.61 o 
  -2  -5   3       14.01       12.73      2.73 o 
  -1  -5   3        2.28        4.70      2.67 o 
   0  -5   3        0.17        1.62      1.73 o 
   1  -5   3      235.70      229.96      8.45 o 
   2  -5   3        7.68        6.36      3.19 o 
   3  -5   3       24.40       17.76      3.43 o 
   4  -5   3       43.03       38.56      4.57 o 
   5  -5   3       15.81       15.28      3.47 o 
   6  -5   3       90.10       77.67      6.34 o 
   7  -5   3        0.24        0.14      2.39 o 
   8  -5   3       25.63       21.06      6.07 o 
  -8  -4   3        9.69       11.74      5.78 o 
  -7  -4   3        0.85        0.00      3.46 o 
  -6  -4   3       48.81       50.56      8.23 o 
  -5  -4   3      103.69       96.07      9.31 o 
  -4  -4   3      120.92      114.02      9.42 o 
  -3  -4   3        0.48        0.90      2.24 o 
  -2  -4   3       16.04       17.25      2.70 o 
  -1  -4   3      288.41      299.26      8.53 o 
   0  -4   3        9.58       18.37      2.77 o 
   1  -4   3       50.93       47.00      4.64 o 
   2  -4   3       20.23       21.15      3.58 o 
   3  -4   3        3.94        5.83      2.24 o 
   4  -4   3        2.26        3.04      1.97 o 
   5  -4   3        8.31       12.30      3.01 o 
   6  -4   3      196.09      173.00      9.46 o 
   7  -4   3       18.73       14.75      3.57 o 
   8  -4   3       13.06       13.33      3.46 o 
   9  -4   3        0.78        0.13      5.49 o 
  -9  -3   3        1.40        2.43      4.64 o 
  -8  -3   3        3.86        6.68      5.04 o 
  -7  -3   3       14.36       18.18      4.00 o 
  -6  -3   3       14.86       14.99      3.54 o 
  -5  -3   3        3.80        5.59      2.39 o 
  -4  -3   3      179.91      161.05      7.05 o 
  -3  -3   3      161.00      157.39      4.57 o 
  -2  -3   3        0.02        0.14      1.02 o 
  -1  -3   3      455.88      518.51     11.98 o 
   0  -3   3       75.67       84.87      4.29 o 
   1  -3   3        2.57        5.12      1.62 o 
   2  -3   3      162.48      165.26      8.97 o 
   3  -3   3        0.00        0.41      1.18 o 
   4  -3   3        2.47        1.18      1.66 o 
   5  -3   3        0.02        0.66      1.53 o 
   6  -3   3       68.82       63.34      7.07 o 
   7  -3   3        1.80        0.00      2.12 o 
   8  -3   3        0.15        0.00      3.88 o 
   9  -3   3        8.50        9.58      6.25 o 
  -9  -2   3        3.37        5.83      3.55 o 
  -8  -2   3        4.10        4.34      2.99 o 
  -7  -2   3        3.32        5.32      2.93 o 
  -6  -2   3        6.64        5.13      2.64 o 
  -5  -2   3        1.79        3.05      1.98 o 
  -4  -2   3        4.77        4.17      2.02 o 
  -3  -2   3       34.27       33.91      2.94 o 
  -2  -2   3      224.97      231.29      5.81 o 
  -1  -2   3       93.51       97.97      3.51 o 
   0  -2   3       79.26       72.20      2.31 o 
   1  -2   3       16.49       15.26      2.09 o 
   2  -2   3      162.17      142.88      7.34 o 
   3  -2   3      548.12      568.65     25.75 o 
   4  -2   3      148.05      144.20      6.16 o 
   5  -2   3       22.72       25.42      3.39 o 
   6  -2   3        1.02        1.56      1.94 o 
   7  -2   3       47.99       49.69      7.57 o 
   8  -2   3       13.64       13.64      5.62 o 
   9  -2   3        9.11       13.14      6.02 o 
  10  -2   3        2.41        0.00      5.33 o 
  -9  -1   3       11.73       10.64      4.37 o 
  -8  -1   3        0.00        0.00      2.46 o 
  -7  -1   3       64.77       57.53      6.03 o 
  -6  -1   3       17.14       20.94      4.12 o 
  -5  -1   3        8.73        9.56      2.70 o 
  -4  -1   3       53.34       56.61      4.34 o 
  -3  -1   3      449.43      498.25     10.60 o 
  -2  -1   3     1232.75     1334.09     35.91 o 
  -1  -1   3       11.07       15.67      1.40 o 
   0  -1   3        6.51        6.32      0.98 o 
   1  -1   3       41.98       39.70      2.59 o 
   2  -1   3        0.09        0.68      0.96 o 
   3  -1   3       91.88       91.83      4.39 o 
   4  -1   3     1447.68     1529.78     18.93 o 
   5  -1   3        5.78        4.20      2.96 o 
   6  -1   3        1.65        3.40      3.22 o 
   7  -1   3      115.84      127.74     10.45 o 
   8  -1   3       15.08       14.72      5.41 o 
   9  -1   3       10.16        9.45      5.22 o 
  10  -1   3        7.59       10.11      6.31 o 
  -9   0   3        0.75        0.82      3.29 o 
  -8   0   3        8.68       13.31      3.93 o 
  -7   0   3       22.07       21.98      4.30 o 
  -6   0   3       76.94       51.47      5.19 o 
  -5   0   3        2.79        2.78      1.88 o 
  -4   0   3      280.75      281.25      8.75 o 
  -3   0   3      348.99      387.48      9.18 o 
  -2   0   3      447.50      446.81      5.36 o 
  -1   0   3      686.12      656.74     11.23 o 
   0   0   3       55.32       48.95      3.72 o 
   1   0   3       28.88       23.62      2.69 o 
   2   0   3       15.58       11.87      2.32 o 
   3   0   3       20.38       15.44      3.06 o 
   4   0   3      110.61      111.06      7.05 o 
   5   0   3        1.09        0.37      2.32 o 
   6   0   3      278.36      284.50     13.64 o 
   7   0   3       75.95       72.12      8.18 o 
   8   0   3       40.66       52.14      8.02 o 
   9   0   3       24.97       28.37      6.97 o 
  10   0   3        0.00        1.19      4.72 o 
  -9   1   3        0.00        1.10      3.37 o 
  -8   1   3        0.24        2.31      2.67 o 
  -7   1   3       27.49       30.14      4.78 o 
  -6   1   3       19.84       17.10      3.58 o 
  -5   1   3      269.07      264.53      9.24 o 
  -4   1   3       15.82       14.00      2.68 o 
  -3   1   3       49.61       54.06      2.21 o 
  -2   1   3       17.16       21.99      1.57 o 
  -1   1   3      120.66      121.90      3.66 o 
   0   1   3       24.89       19.39      2.27 o 
   2   1   3      714.52      668.14     12.90 o 
   3   1   3      416.41      394.30     11.19 o 
   4   1   3       85.19       81.54      6.12 o 
   5   1   3      107.35      103.81      7.65 o 
   6   1   3       61.23       52.75      6.54 o 
   7   1   3      102.80      106.18      9.34 o 
   8   1   3       10.01       10.53      4.86 o 
   9   1   3        9.48        6.70      5.01 o 
  10   1   3       60.64       67.92     10.42 o 
  -9   2   3        0.82        0.47      4.49 o 
  -8   2   3        3.11        0.00      3.96 o 
  -7   2   3       61.98       65.43      6.19 o 
  -6   2   3       97.76       86.77      6.26 o 
  -5   2   3       91.38       80.31      5.45 o 
  -4   2   3       47.93       40.10      3.80 o 
  -3   2   3       53.73       53.23      2.66 o 
  -2   2   3     1374.33     1461.22     39.59 o 
  -1   2   3       12.50       11.04      1.22 o 
   0   2   3     1712.67     1670.48     13.73 o 
   1   2   3     9215.99     9059.97     45.88 o 
   2   2   3     5853.38     5848.90     46.34 o 
   3   2   3      207.19      183.89      7.57 o 
   4   2   3      386.29      402.03     12.72 o 
   5   2   3       77.87       83.65      6.99 o 
   6   2   3       36.36       41.77      6.10 o 
   7   2   3       18.87       17.52      4.93 o 
   8   2   3       85.48       95.84      9.53 o 
   9   2   3       17.72       18.47      6.23 o 
  10   2   3       25.02       21.98      7.47 o 
  -8   3   3        6.32        8.15      5.46 o 
  -7   3   3        2.94        5.17      4.46 o 
  -6   3   3      115.10       98.77      9.84 o 
  -5   3   3       67.08       74.53      5.33 o 
  -4   3   3        4.05        2.02      1.41 o 
  -3   3   3       14.09       12.10      1.78 o 
  -2   3   3        0.13        0.00      0.89 o 
  -1   3   3      475.64      500.32      6.68 o 
   0   3   3        0.06        0.05      1.27 o 
   1   3   3     1289.25     1309.61     26.70 o 
   2   3   3        1.32        1.23      1.01 o 
   3   3   3      362.27      356.34     12.94 o 
   4   3   3        1.63        0.86      1.21 o 
   5   3   3       40.35       42.10      3.41 o 
   6   3   3       83.45       74.46      4.69 o 
   7   3   3        6.86        7.27      2.45 o 
   8   3   3       74.55       80.29      8.87 o 
   9   3   3       54.80       51.27      8.34 o 
  10   3   3       18.96       17.71      6.17 o 
  -8   4   3        2.12        4.41      5.75 o 
  -7   4   3        7.93        7.34      5.01 o 
  -6   4   3        0.04        0.08      3.30 o 
  -5   4   3      371.62      317.43     15.99 o 
  -4   4   3       80.54       72.71      4.96 o 
  -3   4   3        1.05        1.82      1.37 o 
  -2   4   3      248.38      270.71      7.03 o 
  -1   4   3        7.14        6.25      2.59 o 
   0   4   3        0.01        0.71      1.82 o 
   1   4   3      147.71      145.24      3.27 o 
   2   4   3       65.57       62.85      3.13 o 
   3   4   3      258.61      256.69      6.76 o 
   4   4   3       57.50       53.46      3.69 o 
   5   4   3      161.09      173.62      6.66 o 
   6   4   3        9.64       13.69      2.86 o 
   7   4   3       40.66       44.95      4.37 o 
   8   4   3       49.15       54.78      8.05 o 
   9   4   3        2.13        1.32      3.77 o 
  10   4   3        0.00        1.69      4.27 o 
  -7   5   3        0.24        1.95      4.80 o 
  -6   5   3       24.32       23.70      6.83 o 
  -5   5   3       93.92       95.10      9.60 o 
  -4   5   3       78.44       68.32      5.29 o 
  -3   5   3      396.15      382.40     10.65 o 
  -2   5   3       32.62       33.85      3.63 o 
  -1   5   3      441.33      434.59     14.83 o 
   0   5   3       23.40       25.07      4.41 o 
   1   5   3      187.55      185.46      4.92 o 
   2   5   3      195.95      190.98      5.42 o 
   3   5   3        1.22        1.92      1.48 o 
   4   5   3      121.07      134.41      5.75 o 
   5   5   3       13.74       12.44      2.70 o 
   6   5   3       79.90       80.81      5.28 o 
   7   5   3       25.86       27.19      4.50 o 
   8   5   3       14.80       11.61      4.78 o 
   9   5   3        2.14        2.11      3.06 o 
  10   5   3        0.68        0.82      4.67 o 
  -7   6   3        6.76       11.35      6.10 o 
  -6   6   3       23.73       29.76      7.26 o 
  -5   6   3        1.06        2.77      3.61 o 
  -4   6   3        8.37        5.12      2.69 o 
  -3   6   3       43.65       42.00      4.50 o 
  -2   6   3        9.32        7.38      2.51 o 
  -1   6   3        4.83        3.32      2.72 o 
   0   6   3       33.77       30.42      5.25 o 
   1   6   3      324.58      325.82     13.83 o 
   2   6   3       24.78       24.95      2.60 o 
   3   6   3       49.79       50.90      3.74 o 
   4   6   3       89.14       85.59      5.21 o 
   5   6   3       46.94       45.73      4.36 o 
   6   6   3       12.52       11.12      2.94 o 
   7   6   3        7.09        6.97      4.09 o 
   8   6   3        1.17        0.00      3.03 o 
   9   6   3        5.39        4.25      4.14 o 
  10   6   3        5.26        9.60      5.70 o 
  -6   7   3       20.34       25.28      7.55 o 
  -5   7   3       31.77       36.52      7.92 o 
  -4   7   3       76.95       75.69      6.16 o 
  -3   7   3        0.43        1.25      2.45 o 
  -2   7   3        1.39        2.45      2.10 o 
  -1   7   3        0.54        0.00      2.43 o 
   0   7   3        0.00        0.00      1.85 o 
   1   7   3        5.35        4.99      3.06 o 
   2   7   3        4.82        3.38      2.93 o 
   3   7   3      211.48      209.14     12.01 o 
   4   7   3        4.04        5.75      2.39 o 
   5   7   3       50.45       53.52      4.74 o 
   6   7   3        1.83        3.42      2.39 o 
   7   7   3        0.61        0.00      3.17 o 
   8   7   3        2.54        4.56      4.01 o 
   9   7   3       10.52       17.15      6.62 o 
  -4   8   3        0.00        2.30      3.35 o 
  -3   8   3       10.28        8.81      3.42 o 
  -2   8   3        1.24        1.58      2.18 o 
  -1   8   3       12.45        9.14      2.91 o 
   0   8   3       26.74       31.72      6.31 o 
   1   8   3       77.70       71.01      8.00 o 
   2   8   3       21.01       24.62      5.86 o 
   3   8   3       50.20       46.81      7.10 o 
   4   8   3        5.15        5.78      3.75 o 
   5   8   3       20.23       16.91      5.28 o 
   6   8   3        7.69        6.96      2.94 o 
   7   8   3        0.01        0.03      3.40 o 
   8   8   3        5.72        8.39      4.78 o 
   9   8   3        4.82        9.82      5.38 o 
  -4   9   3       14.80       15.36      6.12 o 
  -3   9   3        5.00        4.46      3.85 o 
  -2   9   3        6.00        8.50      4.30 o 
  -1   9   3        9.37        9.76      4.62 o 
   0   9   3       17.27       17.89      5.70 o 
   1   9   3        1.84        0.92      3.19 o 
   2   9   3        0.00        0.00      2.72 o 
   3   9   3        0.04        2.67      3.67 o 
   4   9   3       62.11       62.72      8.71 o 
   5   9   3        6.75        7.28      4.86 o 
   6   9   3       12.71       16.02      6.04 o 
  -3  10   3       17.95       29.95      8.21 o 
  -2  10   3       23.40       21.93      6.76 o 
  -1  10   3      178.02      191.12     15.15 o 
   0  10   3       36.72       35.28      7.78 o 
   1  10   3       26.09       28.18      7.44 o 
   2  10   3        7.49        6.52      4.20 o 
   3  10   3       40.25       45.31      8.42 o 
   4  10   3        2.31        1.16      4.41 o 
   5  10   3        8.08        8.97      5.30 o 
   6  10   3       46.16       59.69      9.84 o 
  -1  11   3        2.29        5.38      5.44 o 
   0  11   3        1.05        0.42      4.14 o 
   1  11   3        0.40        1.66      4.91 o 
   2  11   3        6.21       15.17      6.36 o 
   3  11   3       62.01       59.29     10.34 o 
   4  11   3       13.14       14.25      6.41 o 
   5  11   3        2.39        2.93      5.09 o 
  -2  -9   4        0.28        1.53      4.33 o 
  -1  -9   4       13.19       18.51      4.76 o 
   0  -9   4        5.03        9.74      5.67 o 
   1  -9   4        0.03        0.00      4.14 o 
   2  -9   4       57.80       82.25     11.90 o 
  -4  -8   4        1.07        2.61      4.35 o 
  -3  -8   4        0.58        2.35      3.91 o 
  -2  -8   4        0.01        0.00      3.61 o 
  -1  -8   4        4.18        3.52      2.86 o 
   0  -8   4        3.98        4.95      2.78 o 
   1  -8   4        1.32        0.89      2.54 o 
   2  -8   4        0.16        0.39      2.86 o 
   3  -8   4        0.31        3.14      4.14 o 
   4  -8   4       17.56       28.13      7.97 o 
   5  -8   4       13.82       23.25      7.78 o 
  -6  -7   4        3.26        1.11      4.86 o 
  -5  -7   4        8.69        7.05      5.51 o 
  -4  -7   4       14.75       12.48      5.46 o 
  -3  -7   4        2.92        2.03      3.83 o 
  -2  -7   4        3.41        5.62      4.14 o 
  -1  -7   4       33.79       29.44      4.54 o 
   0  -7   4        6.59        7.34      2.97 o 
   1  -7   4       35.12       34.92      4.84 o 
   2  -7   4       18.82       24.38      6.44 o 
   3  -7   4        0.15        0.99      2.66 o 
   4  -7   4        8.56        8.69      3.30 o 
   5  -7   4       39.06       58.02      9.53 o 
   6  -7   4        9.97       15.57      6.39 o 
  -6  -6   4       20.37       29.84      8.07 o 
  -5  -6   4        0.09        0.00      3.14 o 
  -4  -6   4        0.93        1.95      3.67 o 
  -3  -6   4        9.72       10.69      4.78 o 
  -2  -6   4        2.55        3.04      2.34 o 
  -1  -6   4       21.68       19.86      3.73 o 
   0  -6   4       10.19        5.57      2.47 o 
   1  -6   4      390.22      360.60     11.86 o 
   2  -6   4        0.68        1.24      2.04 o 
   3  -6   4       88.51       93.23      6.84 o 
   4  -6   4       10.14       12.05      3.51 o 
   5  -6   4        0.25        0.57      2.43 o 
   6  -6   4        3.57        5.30      2.95 o 
   7  -6   4        3.10        7.47      4.59 o 
  -7  -5   4        0.15        2.61      4.41 o 
  -6  -5   4        5.47        7.10      4.64 o 
  -5  -5   4        0.37        0.53      3.09 o 
  -4  -5   4       46.29       47.21      7.76 o 
  -3  -5   4      133.32      119.48     10.24 o 
  -2  -5   4       11.17       12.35      2.98 o 
  -1  -5   4       30.90       34.34      4.04 o 
   0  -5   4        0.06        0.00      1.48 o 
   1  -5   4       71.20       71.46      5.21 o 
   2  -5   4      242.25      227.76      9.03 o 
   3  -5   4       26.67       25.27      3.98 o 
   4  -5   4       43.08       54.65      7.65 o 
   5  -5   4       13.88        9.12      3.24 o 
   6  -5   4        0.01        0.67      2.25 o 
   7  -5   4        2.36        3.99      2.87 o 
   8  -5   4       17.76       20.75      4.95 o 
  -8  -4   4        0.65        3.54      4.38 o 
  -7  -4   4       47.20       49.40      9.16 o 
  -6  -4   4        2.54        0.00      3.30 o 
  -5  -4   4      201.45      181.70     13.25 o 
  -4  -4   4      161.07      150.48     11.32 o 
  -3  -4   4      335.44      323.45     15.49 o 
  -2  -4   4      199.09      187.37      7.15 o 
  -1  -4   4      151.70      148.97      6.54 o 
   0  -4   4      390.68      391.97     10.47 o 
   1  -4   4      117.70      122.08      6.15 o 
   2  -4   4        5.18        6.57      2.30 o 
   3  -4   4       15.24       11.47      2.79 o 
   4  -4   4      372.73      366.99     21.94 o 
   5  -4   4      232.63      226.73      9.54 o 
   6  -4   4      161.68      158.56      8.49 o 
   7  -4   4        0.00        0.25      2.12 o 
   8  -4   4        3.31        2.51      4.70 o 
   9  -4   4        0.57        1.53      5.51 o 
  -8  -3   4        1.11        5.25      5.25 o 
  -7  -3   4        0.59        1.04      2.49 o 
  -6  -3   4        2.55        3.57      2.62 o 
  -5  -3   4      190.95      186.28      8.63 o 
  -4  -3   4        0.53        0.19      1.95 o 
  -3  -3   4       57.44       55.20      4.34 o 
  -2  -3   4       52.16       48.39      2.97 o 
  -1  -3   4       45.84       53.18      2.72 o 
   0  -3   4       16.63       12.10      2.30 o 
   1  -3   4       56.99       50.75      3.91 o 
   2  -3   4      124.59      108.49      5.57 o 
   3  -3   4      419.94      422.22     11.04 o 
   4  -3   4      107.92      106.46     10.86 o 
   5  -3   4      107.95       97.86      6.07 o 
   6  -3   4       10.70        8.21      3.23 o 
   7  -3   4       44.73       44.73      5.19 o 
   8  -3   4        0.27        1.93      4.20 o 
   9  -3   4       14.06       16.94      7.05 o 
  -8  -2   4        9.12        7.65      3.75 o 
  -7  -2   4        8.43        4.85      2.90 o 
  -6  -2   4        0.21        0.00      1.94 o 
  -5  -2   4        4.44        4.32      2.38 o 
  -4  -2   4       53.28       44.07      4.49 o 
  -3  -2   4       76.68       89.56      5.19 o 
  -2  -2   4       30.65       31.44      2.33 o 
  -1  -2   4      547.95      574.66      7.94 o 
   0  -2   4      816.57      896.97     23.36 o 
   1  -2   4        0.93        0.39      0.60 o 
   2  -2   4       71.84       72.46      4.24 o 
   3  -2   4       52.25       54.43      4.08 o 
   4  -2   4       35.71       32.20      3.66 o 
   5  -2   4       17.47       19.44      3.24 o 
   6  -2   4       81.50       78.50      8.23 o 
   7  -2   4        3.64        4.27      3.98 o 
   8  -2   4        2.37        1.53      4.12 o 
   9  -2   4        2.64        4.54      5.59 o 
  10  -2   4        4.95        5.33      5.99 o 
  -8  -1   4        4.28        4.26      3.31 o 
  -7  -1   4        8.26        3.99      2.78 o 
  -6  -1   4      171.40      162.67      8.76 o 
  -5  -1   4       20.04       15.27      3.33 o 
  -4  -1   4       19.91       20.43      3.35 o 
  -3  -1   4       24.25       24.11      3.09 o 
  -2  -1   4        1.01        1.11      1.35 o 
  -1  -1   4        0.89        0.00      1.08 o 
   0  -1   4      504.90      498.53     13.91 o 
   1  -1   4     1262.56     1271.21     22.46 o 
   2  -1   4      378.51      363.40     11.87 o 
   3  -1   4       24.14       24.51      3.88 o 
   4  -1   4        3.11        3.27      2.72 o 
   5  -1   4       23.44       24.38      4.91 o 
   6  -1   4        0.80        1.74      2.96 o 
   7  -1   4        0.88        0.00      3.11 o 
   8  -1   4       37.17       37.79      7.49 o 
   9  -1   4       26.26       35.25      7.84 o 
  10  -1   4        0.81        0.16      4.91 o 
  -8   0   4        3.46        3.06      3.16 o 
  -7   0   4       51.71       50.65      5.88 o 
  -6   0   4       18.06       21.26      4.07 o 
  -5   0   4       33.18       39.39      4.45 o 
  -4   0   4        4.65        4.84      2.22 o 
  -3   0   4       50.12       45.75      3.79 o 
  -2   0   4        3.98        3.52      0.94 o 
  -1   0   4       22.86       24.65      2.44 o 
   0   0   4        0.41        1.03      1.50 o 
   1   0   4      166.55      146.31      6.91 o 
   2   0   4        5.22        4.59      2.06 o 
   3   0   4      140.23      140.48      7.60 o 
   4   0   4       35.94       36.07      4.86 o 
   5   0   4       38.54       31.72      5.22 o 
   6   0   4        7.77        6.17      3.48 o 
   7   0   4        0.26        1.03      3.25 o 
   8   0   4        0.56        0.53      3.27 o 
   9   0   4       16.91       19.32      6.41 o 
  10   0   4        3.69        4.78      4.93 o 
  -8   1   4       17.86       19.27      4.83 o 
  -7   1   4        6.61        7.08      3.26 o 
  -6   1   4        3.31        3.75      2.46 o 
  -5   1   4        7.77        6.18      2.56 o 
  -4   1   4       41.72       39.73      4.06 o 
  -3   1   4      352.49      382.33     10.82 o 
  -2   1   4      255.46      251.46      6.27 o 
  -1   1   4       56.95       50.68      3.54 o 
   0   1   4      102.97       96.34      5.12 o 
   1   1   4       55.72       44.65      3.69 o 
   2   1   4      992.42      899.76     16.60 o 
   3   1   4      206.69      193.18      8.36 o 
   4   1   4        0.38        0.82      2.01 o 
   5   1   4       55.46       53.64      5.96 o 
   6   1   4       36.72       37.65      6.07 o 
   7   1   4        8.48        7.23      3.69 o 
   8   1   4       31.23       33.72      6.94 o 
   9   1   4       72.23       74.67      9.97 o 
  10   1   4       45.39       51.32      9.47 o 
  -8   2   4        0.09        0.00      4.59 o 
  -7   2   4       32.57       24.51      6.81 o 
  -6   2   4        0.03        0.00      2.05 o 
  -5   2   4       23.68       19.86      3.56 o 
  -4   2   4       16.05       19.81      3.08 o 
  -3   2   4       86.26       89.69      3.44 o 
  -2   2   4        7.70        6.31      1.33 o 
  -1   2   4      121.63      120.91      3.63 o 
   0   2   4       30.73       30.08      2.16 o 
   1   2   4       33.27       28.47      2.09 o 
   2   2   4        1.80        2.45      1.64 o 
   3   2   4       28.81       24.17      3.51 o 
   4   2   4        8.34        8.89      3.03 o 
   5   2   4       30.25       31.77      4.99 o 
   6   2   4       37.71       45.97      6.39 o 
   7   2   4        0.64        0.00      2.37 o 
   8   2   4        2.70        3.40      3.69 o 
   9   2   4        3.43        3.72      3.93 o 
  10   2   4       46.15       53.09      9.58 o 
  11   2   4        0.87        0.00      4.59 o 
  -8   3   4        4.02        0.00      4.14 o 
  -7   3   4       12.37        9.55      5.15 o 
  -6   3   4       18.06       15.25      5.54 o 
  -5   3   4        9.79       10.29      4.49 o 
  -4   3   4       14.67        6.88      2.40 o 
  -3   3   4       18.27       11.98      1.89 o 
  -2   3   4        1.08        0.35      1.06 o 
  -1   3   4       64.87       65.80      3.01 o 
   0   3   4       76.12       75.18      2.84 o 
   1   3   4      158.69      145.86      7.24 o 
   2   3   4       21.74       20.34      2.08 o 
   3   3   4      995.19      953.00     60.08 o 
   4   3   4       54.05       50.24      5.15 o 
   5   3   4       20.89       26.44      4.70 o 
   6   3   4       99.45      111.48      8.71 o 
   7   3   4        0.34        0.63      2.37 o 
   8   3   4        1.51        4.35      3.67 o 
   9   3   4        0.57        0.00      3.06 o 
  10   3   4        0.18        2.64      3.96 o 
  11   3   4        1.52        2.93      5.07 o 
  -8   4   4        0.26        0.00      4.54 o 
  -7   4   4       10.39       11.50      6.07 o 
  -6   4   4       51.57       50.77      8.63 o 
  -5   4   4       48.42       42.93      7.41 o 
  -4   4   4        2.55        2.88      3.09 o 
  -3   4   4        0.88        0.44      1.48 o 
  -2   4   4       95.32       98.39      6.56 o 
  -1   4   4        8.23        8.29      2.72 o 
   0   4   4       62.48       63.54      5.49 o 
   1   4   4      185.50      184.75      3.82 o 
   2   4   4        3.49        5.91      1.95 o 
   3   4   4     1028.49     1011.16     30.25 o 
   4   4   4      747.43      760.31     33.09 o 
   5   4   4       19.91       18.53      2.84 o 
   6   4   4       33.57       34.62      3.78 o 
   7   4   4       18.80       23.22      3.50 o 
   8   4   4        0.68        1.90      3.30 o 
   9   4   4        0.27        3.85      3.67 o 
  10   4   4        3.19        9.47      5.12 o 
  -7   5   4        0.42        1.72      4.33 o 
  -6   5   4        8.52        7.20      4.99 o 
  -5   5   4       45.75       51.59      8.34 o 
  -4   5   4        0.24        1.90      3.32 o 
  -3   5   4      131.02      125.32      6.51 o 
  -2   5   4      137.33      138.10      6.54 o 
  -1   5   4        0.35        1.93      2.48 o 
   0   5   4        0.14        0.00      1.69 o 
   1   5   4        0.69        1.48      2.06 o 
   2   5   4       44.40       43.07      2.78 o 
   3   5   4        3.24        3.69      1.64 o 
   4   5   4      240.78      235.55      7.53 o 
   5   5   4        3.62        3.82      2.05 o 
   6   5   4        0.73        0.43      1.72 o 
   7   5   4       19.46       19.51      6.12 o 
   8   5   4       43.61       57.47      8.21 o 
   9   5   4        2.44       10.13      4.78 o 
  10   5   4        3.52        5.17      4.88 o 
  -7   6   4        3.04        4.04      5.81 o 
  -6   6   4        3.95        0.84      4.30 o 
  -5   6   4        7.76        3.75      4.38 o 
  -4   6   4       25.14       24.96      6.41 o 
  -3   6   4      229.09      235.57      9.26 o 
  -2   6   4      101.01       87.95      8.02 o 
  -1   6   4        0.01        0.08      2.30 o 
   0   6   4       28.74       32.46      5.44 o 
   1   6   4        4.90        5.54      2.93 o 
   2   6   4        0.08        0.00      1.79 o 
   3   6   4        8.45        7.62      2.06 o 
   4   6   4        9.73       11.62      2.55 o 
   5   6   4        0.35        0.00      1.80 o 
   6   6   4       14.12       14.42      3.15 o 
   7   6   4       22.54       26.33      4.06 o 
   8   6   4       16.97       20.56      5.91 o 
   9   6   4        3.43        7.81      4.56 o 
  10   6   4        0.45        2.88      5.04 o 
  -6   7   4        7.82        6.41      5.81 o 
  -5   7   4       14.93       22.77      6.81 o 
  -4   7   4        0.23        0.00      2.13 o 
  -3   7   4       74.49       73.17      5.99 o 
  -2   7   4       31.45       39.23      6.21 o 
  -1   7   4        0.06        1.16      2.77 o 
   0   7   4       10.84       13.40      4.43 o 
   1   7   4      133.14      134.84      9.97 o 
   2   7   4        0.97        0.00      2.32 o 
   3   7   4        9.03       10.05      3.88 o 
   4   7   4        8.41        4.38      3.30 o 
   5   7   4        4.45        4.78      2.56 o 
   6   7   4       12.61       10.30      2.92 o 
   7   7   4        7.15       10.81      3.26 o 
   8   7   4        1.28        1.87      3.75 o 
   9   7   4        3.26        8.65      4.75 o 
  -5   8   4        0.58        1.74      4.91 o 
  -4   8   4        3.64        5.80      3.05 o 
  -3   8   4        1.86        1.29      2.54 o 
  -2   8   4       14.66       13.51      3.51 o 
  -1   8   4        0.03        1.35      2.93 o 
   0   8   4        0.08        0.66      2.72 o 
   1   8   4       55.25       53.62      7.68 o 
   2   8   4       83.80       73.91      8.13 o 
   3   8   4        8.48        9.87      4.35 o 
   4   8   4        0.65        0.92      2.96 o 
   5   8   4       27.85       16.76      5.46 o 
   6   8   4       26.72       25.46      6.25 o 
   7   8   4        0.84        0.00      3.64 o 
   8   8   4        0.17        2.03      3.80 o 
   9   8   4        0.62        4.56      4.67 o 
  -4   9   4        0.23        0.00      3.72 o 
  -3   9   4        0.51        1.48      3.38 o 
  -2   9   4       16.94       16.28      5.54 o 
  -1   9   4        8.09        8.85      3.24 o 
   0   9   4       10.31       12.48      5.51 o 
   1   9   4        4.24        5.99      4.25 o 
   2   9   4        6.31       10.13      5.22 o 
   3   9   4        0.06        0.16      3.17 o 
   4   9   4        1.06        3.64      4.01 o 
   5   9   4       22.24       25.49      6.68 o 
   6   9   4       24.51       25.78      6.81 o 
  -3  10   4        0.30        1.64      4.67 o 
  -2  10   4       44.42       41.27      8.79 o 
  -1  10   4      107.95      101.75     11.66 o 
   0  10   4       14.06        9.63      4.91 o 
   1  10   4        9.99       10.48      4.99 o 
   2  10   4        0.12        5.57      4.56 o 
   3  10   4        0.08        0.11      3.48 o 
   4  10   4        5.35        3.43      4.20 o 
   5  10   4        0.20        3.51      4.59 o 
   6  10   4        4.25        6.60      5.25 o 
  -1  11   4        0.00        5.94      5.73 o 
   0  11   4        0.36        1.08      4.80 o 
   1  11   4       11.95       14.09      6.65 o 
   2  11   4        4.83        0.47      4.14 o 
   3  11   4        1.66        0.00      4.20 o 
   4  11   4        7.60       17.86      7.26 o 
   5  11   4        1.20        1.90      4.96 o 
  -3  -8   5        2.48        4.30      5.38 o 
  -2  -8   5        1.76        1.50      3.77 o 
  -1  -8   5        2.19        4.56      4.30 o 
   0  -8   5        0.39        0.63      2.61 o 
   1  -8   5        0.33        1.88      2.89 o 
   2  -8   5        1.09        2.40      3.30 o 
   3  -8   5        0.05        0.84      3.66 o 
   4  -8   5       16.13       34.67      8.97 o 
  -5  -7   5        0.04        1.00      4.46 o 
  -4  -7   5       10.19       17.13      6.49 o 
  -3  -7   5        4.76        4.80      4.35 o 
  -2  -7   5       18.51       21.40      6.44 o 
  -1  -7   5        0.01        1.27      2.42 o 
   0  -7   5        0.13        0.30      2.37 o 
   1  -7   5        7.09        7.89      3.20 o 
   2  -7   5        0.20        0.00      2.98 o 
   3  -7   5       21.02       34.29      5.52 o 
   4  -7   5        0.36        0.32      2.94 o 
   5  -7   5        0.00        1.07      5.26 o 
  -6  -6   5        0.24        1.77      4.91 o 
  -5  -6   5        0.25        1.13      4.33 o 
  -4  -6   5       20.60       21.16      6.78 o 
  -3  -6   5       19.36       18.39      5.65 o 
  -2  -6   5        0.07        0.58      3.27 o 
  -1  -6   5      108.43      106.90      7.02 o 
   0  -6   5       36.25       36.06      4.80 o 
   1  -6   5      164.71      145.25      8.13 o 
   2  -6   5        0.02        3.18      2.47 o 
   3  -6   5       33.59       42.60      5.96 o 
   4  -6   5        3.37        3.42      2.77 o 
   5  -6   5        7.57        6.27      3.11 o 
   6  -6   5        7.32       11.88      4.23 o 
   7  -6   5        0.24        0.91      3.05 o 
  -6  -5   5       14.61       14.91      6.33 o 
  -5  -5   5        6.47        8.65      4.86 o 
  -4  -5   5       21.30       16.18      5.51 o 
  -3  -5   5        3.19        4.30      3.77 o 
  -2  -5   5        8.66        4.27      3.64 o 
  -1  -5   5       38.65       38.16      4.66 o 
   0  -5   5        8.48       12.52      3.08 o 
   1  -5   5       50.44       50.26      5.03 o 
   2  -5   5      164.32      160.31      9.70 o 
   3  -5   5       44.64       48.67      5.26 o 
   4  -5   5        0.03        1.81      2.33 o 
   5  -5   5       12.68       10.73      3.53 o 
   6  -5   5        0.26        0.00      2.06 o 
   7  -5   5       11.45       19.95      4.59 o 
   8  -5   5        2.57        9.64      4.88 o 
  -7  -4   5        0.32        1.58      4.78 o 
  -6  -4   5        6.82        3.69      4.49 o 
  -5  -4   5        0.09        2.88      3.59 o 
  -4  -4   5       43.22       37.89      7.26 o 
  -3  -4   5      497.75      469.00     19.87 o 
  -2  -4   5       80.58       80.24      8.39 o 
  -1  -4   5      117.59      102.88      5.92 o 
   0  -4   5       32.61       34.22      3.93 o 
   1  -4   5       23.28       19.93      3.36 o 
   2  -4   5      427.71      416.97     11.90 o 
   3  -4   5       33.53       32.27      5.48 o 
   4  -4   5      558.55      572.53     18.52 o 
   5  -4   5       38.92       45.83      5.21 o 
   6  -4   5       39.41       31.87      4.92 o 
   7  -4   5        4.33        4.82      2.77 o 
   8  -4   5        0.00        1.21      5.04 o 
  -7  -3   5       21.57       31.11      5.57 o 
  -6  -3   5        2.22        2.22      2.60 o 
  -5  -3   5       91.07       86.69      6.86 o 
  -4  -3   5        7.50       10.06      3.16 o 
  -3  -3   5       67.15       79.93      8.34 o 
  -2  -3   5       94.01       86.71      8.18 o 
  -1  -3   5       97.81       95.97      6.58 o 
   0  -3   5       94.34      107.71      5.68 o 
   1  -3   5       20.44       28.40      3.51 o 
   2  -3   5       19.52       19.91      3.25 o 
   3  -3   5      213.39      181.68      9.95 o 
   4  -3   5       18.23       20.98      3.51 o 
   5  -3   5      144.40      148.81      7.80 o 
   6  -3   5       62.43       63.02      5.62 o 
   7  -3   5        7.15        4.62      4.38 o 
   8  -3   5        5.82        3.22      4.49 o 
   9  -3   5       13.31       14.88      6.99 o 
  -8  -2   5        3.22        4.36      3.97 o 
  -7  -2   5        0.05        1.10      2.75 o 
  -6  -2   5       11.20        8.52      3.25 o 
  -5  -2   5        0.47        0.37      2.01 o 
  -4  -2   5      247.52      206.01     14.54 o 
  -3  -2   5      166.35      160.69      7.19 o 
  -2  -2   5        4.23        6.69      2.51 o 
  -1  -2   5       32.67       36.93      3.28 o 
   0  -2   5       23.71       24.37      2.11 o 
   1  -2   5        0.01        0.00      0.83 o 
   2  -2   5      113.41      126.90      5.99 o 
   3  -2   5      111.51      106.66      5.68 o 
   4  -2   5        1.38        1.99      1.89 o 
   5  -2   5        0.34        3.30      3.25 o 
   6  -2   5        0.20        0.00      3.06 o 
   7  -2   5        2.88        1.77      3.67 o 
   8  -2   5       26.48       32.53      7.55 o 
   9  -2   5        6.31        4.49      5.17 o 
  10  -2   5       10.35       15.62      7.31 o 
  -8  -1   5       15.79       11.00      4.48 o 
  -7  -1   5        0.08        2.17      2.71 o 
  -6  -1   5       13.80        9.44      3.45 o 
  -5  -1   5       34.23       31.84      4.50 o 
  -4  -1   5       71.84       66.08      5.04 o 
  -3  -1   5        5.73        8.20      2.56 o 
  -2  -1   5      340.61      321.62     16.62 o 
  -1  -1   5        0.64        1.53      1.52 o 
   0  -1   5        0.31        0.00      1.11 o 
   1  -1   5      675.41      728.57     18.47 o 
   2  -1   5      413.30      452.22     14.75 o 
   3  -1   5      108.69      116.58      8.00 o 
   4  -1   5       14.15       16.83      4.25 o 
   5  -1   5       77.22       77.60      7.65 o 
   6  -1   5        1.79        0.42      2.64 o 
   7  -1   5        2.89        5.09      4.04 o 
   8  -1   5        0.77        0.05      3.77 o 
   9  -1   5        0.38        0.66      4.14 o 
  10  -1   5        5.99        5.67      5.73 o 
  -8   0   5        0.67        0.00      3.21 o 
  -7   0   5        0.10        2.17      2.85 o 
  -6   0   5       51.24       53.13      6.64 o 
  -5   0   5       12.17        7.07      2.93 o 
  -4   0   5        3.60        2.52      1.94 o 
  -3   0   5        8.08        4.65      2.16 o 
  -2   0   5        1.26        1.63      1.63 o 
  -1   0   5       18.92       21.31      2.60 o 
   0   0   5        2.95        4.06      2.27 o 
   1   0   5      523.83      501.43     14.14 o 
   3   0   5        1.21        0.11      1.77 o 
   4   0   5       84.53       88.87      7.20 o 
   5   0   5       88.59       82.83      7.44 o 
   6   0   5        4.70        2.82      2.96 o 
   7   0   5        0.03        0.00      2.88 o 
   8   0   5       36.63       46.39      8.21 o 
   9   0   5       26.41       20.34      6.81 o 
  10   0   5        3.38        3.25      4.99 o 
  -8   1   5       14.98       23.88      7.52 o 
  -7   1   5        0.24        0.00      2.53 o 
  -6   1   5        7.17        8.47      3.16 o 
  -5   1   5      135.03      123.92      7.17 o 
  -4   1   5       15.26       12.15      2.93 o 
  -3   1   5       75.83       79.40      5.07 o 
  -2   1   5      182.59      182.74      4.70 o 
  -1   1   5      631.89      653.90     14.26 o 
   0   1   5       37.89       30.98      3.77 o 
   1   1   5       23.49       23.35      3.46 o 
   2   1   5       22.12       24.20      3.54 o 
   3   1   5      197.87      206.29      9.45 o 
   4   1   5       23.02       27.39      4.49 o 
   5   1   5      218.45      213.34     11.19 o 
   7   1   5        0.41        0.50      2.69 o 
   8   1   5        7.33        3.69      3.43 o 
   9   1   5       42.46       50.66      8.84 o 
  10   1   5        0.15        3.25      4.67 o 
  -8   2   5        1.85        4.09      4.88 o 
  -7   2   5        5.14        7.78      4.99 o 
  -6   2   5        0.13        0.63      2.72 o 
  -5   2   5       77.13       64.21      5.44 o 
  -4   2   5       72.30       58.99      4.72 o 
  -3   2   5       20.68       16.65      2.86 o 
  -2   2   5      361.86      387.58     13.05 o 
  -1   2   5       63.06       64.20      2.95 o 
   0   2   5       43.01       46.91      2.94 o 
   1   2   5        0.02        0.00      1.64 o 
   2   2   5      781.82      754.27     15.49 o 
   3   2   5       64.21       57.50      5.12 o 
   4   2   5        2.65        3.96      2.51 o 
   5   2   5      207.45      205.74     10.77 o 
   6   2   5        2.60        4.75      3.43 o 
   7   2   5       32.84       37.39      6.44 o 
   8   2   5       24.64       25.12      6.23 o 
   9   2   5        2.52        1.64      3.30 o 
  10   2   5       17.44       16.68      6.49 o 
  -7   3   5        0.03        1.53      4.64 o 
  -6   3   5       59.68       57.87      9.18 o 
  -5   3   5       87.99       90.51      9.39 o 
  -4   3   5       36.21       32.56      6.31 o 
  -3   3   5       23.96       25.00      3.26 o 
  -2   3   5      104.74      114.18      4.05 o 
  -1   3   5      229.83      231.85      5.95 o 
   0   3   5      152.12      157.99      8.19 o 
   1   3   5       57.73       53.80      3.02 o 
   2   3   5       87.84      103.10      4.31 o 
   3   3   5       90.68       77.42      5.65 o 
   4   3   5       18.87       20.85      3.77 o 
   5   3   5      136.01      144.81      9.10 o 
   6   3   5        1.78        4.49      3.54 o 
   7   3   5        0.61        0.45      2.96 o 
   8   3   5       40.22       51.32      7.70 o 
   9   3   5        3.93        4.04      4.12 o 
  10   3   5       19.76       23.17      7.02 o 
  11   3   5        0.06        4.04      5.09 o 
  -7   4   5        8.51        5.81      4.99 o 
  -6   4   5       19.88       17.94      6.36 o 
  -5   4   5       21.10       23.11      6.49 o 
  -4   4   5      157.60      162.01     11.95 o 
  -3   4   5        2.53        0.66      2.82 o 
  -2   4   5        0.02        1.26      1.60 o 
  -1   4   5      125.67      133.33      7.94 o 
   0   4   5      452.76      434.54     14.80 o 
   1   4   5     1006.88     1042.04     23.97 o 
   2   4   5     1001.42     1012.47     16.65 o 
   3   4   5     3351.96     3420.88    182.95 o 
   4   4   5      280.18      276.02     26.00 o 
   5   4   5       44.35       41.57      3.93 o 
   6   4   5        2.56        2.14      1.90 o 
   7   4   5       22.81       20.14      3.48 o 
   8   4   5       38.76       38.27      4.68 o 
   9   4   5       31.69       36.84      7.55 o 
  10   4   5       12.36       14.06      5.94 o 
  -7   5   5        5.27       19.45      6.78 o 
  -6   5   5       36.41       41.61      8.63 o 
  -5   5   5        4.72        6.65      4.38 o 
  -4   5   5      177.33      175.82     12.69 o 
  -3   5   5       15.23       12.56      3.16 o 
  -2   5   5        2.35        3.91      2.06 o 
  -1   5   5       21.77       18.76      4.25 o 
   0   5   5       62.02       70.53      6.60 o 
   1   5   5      145.99      136.31      8.71 o 
   2   5   5      161.99      153.83      9.53 o 
   3   5   5       78.52       81.79      4.37 o 
   4   5   5      203.15      195.32      7.02 o 
   5   5   5       43.21       42.87      4.17 o 
   6   5   5        1.32        0.00      1.70 o 
   7   5   5       11.20       10.12      2.83 o 
   8   5   5        2.36        1.72      2.13 o 
   9   5   5        4.96        7.15      4.35 o 
  10   5   5       46.53       51.22      9.42 o 
  -6   6   5        9.67        9.05      5.73 o 
  -5   6   5        0.09        1.72      4.01 o 
  -4   6   5       36.76       39.95      7.97 o 
  -3   6   5      115.77      118.55      6.85 o 
  -2   6   5       15.05       14.97      3.12 o 
  -1   6   5      120.60      112.25      8.89 o 
   0   6   5        5.58        4.83      3.32 o 
   1   6   5       34.72       35.89      5.67 o 
   2   6   5       22.35       22.38      5.01 o 
   3   6   5       15.61       12.56      3.93 o 
   4   6   5        7.03        7.46      2.36 o 
   5   6   5        0.43        0.20      1.89 o 
   6   6   5       80.13       86.93      5.98 o 
   7   6   5        0.55        0.46      2.15 o 
   8   6   5        8.35        9.22      3.22 o 
   9   6   5       18.63       22.88      6.44 o 
  10   6   5        0.60        4.49      4.49 o 
  -5   7   5       35.03       39.21      8.73 o 
  -4   7   5        1.10        0.00      4.01 o 
  -3   7   5       42.15       42.07      5.20 o 
  -2   7   5        3.42        5.30      2.55 o 
  -1   7   5      174.17      151.49     10.90 o 
   0   7   5       31.04       28.76      5.91 o 
   1   7   5       27.94       31.32      5.75 o 
   2   7   5        6.33        6.99      3.40 o 
   3   7   5        4.83        5.91      3.51 o 
   4   7   5        4.99        5.54      3.64 o 
   5   7   5       10.02       10.48      4.25 o 
   6   7   5        8.27       12.34      3.16 o 
   7   7   5       20.01       19.31      3.97 o 
   8   7   5       22.43       21.09      4.30 o 
   9   7   5        0.10        4.49      3.96 o 
  10   7   5        1.71        7.44      5.22 o 
  -5   8   5        0.51        2.48      5.75 o 
  -4   8   5        3.93        6.31      5.57 o 
  -3   8   5        6.37       11.05      3.53 o 
  -2   8   5       49.43       41.90      5.22 o 
  -1   8   5        5.66        8.50      4.22 o 
   0   8   5       13.48       15.94      5.22 o 
   1   8   5        4.43        5.33      3.56 o 
   2   8   5       26.26       22.43      5.59 o 
   3   8   5       24.97       21.19      5.67 o 
   4   8   5        2.95        0.00      2.82 o 
   5   8   5        3.33        0.87      3.25 o 
   6   8   5       30.75       33.78      6.94 o 
   7   8   5        0.25        0.00      3.43 o 
   9   8   5        0.01        7.41      5.12 o 
  -4   9   5       18.60       22.43      8.34 o 
  -3   9   5        4.05        4.31      3.28 o 
  -2   9   5       21.70       24.70      4.68 o 
  -1   9   5        0.87        2.93      2.74 o 
   0   9   5       25.90       24.14      6.39 o 
   1   9   5        6.24        7.07      4.12 o 
   2   9   5       34.16       37.23      7.41 o 
   3   9   5        4.64       11.74      5.30 o 
   4   9   5        3.82        4.91      4.33 o 
   5   9   5        5.91        8.18      4.72 o 
   6   9   5        4.65        3.11      4.01 o 
   7   9   5        2.19        4.64      4.54 o 
  -2  10   5        8.61        9.21      5.20 o 
  -1  10   5        0.07        0.00      3.96 o 
   0  10   5       35.31       31.77      7.65 o 
   1  10   5        6.34        8.92      4.75 o 
   2  10   5       13.60       16.65      5.96 o 
   3  10   5        2.49        0.55      3.27 o 
   4  10   5        4.60        4.43      4.17 o 
   5  10   5       14.89       11.77      5.65 o 
   6  10   5        0.08        1.08      4.64 o 
   7  10   5        7.16        6.49      5.88 o 
   0  11   5        0.00        2.61      4.22 o 
   1  11   5        1.04        2.85      4.72 o 
   2  11   5        0.45        0.00      3.06 o 
   3  11   5        0.08        0.95      4.64 o 
   4  11   5        4.13        5.28      4.96 o 
   5  11   5       10.73       10.13      5.99 o 
  -1  -8   6       10.51       12.30      6.20 o 
   0  -8   6        4.23        7.80      4.07 o 
   1  -8   6        0.06        0.64      2.84 o 
   2  -8   6        3.30        7.79      4.09 o 
  -3  -7   6        9.59       17.49      6.97 o 
  -2  -7   6       41.91       44.86      8.89 o 
  -1  -7   6        1.06        1.27      4.30 o 
   0  -7   6        2.99        3.34      2.84 o 
   1  -7   6       40.61       50.86      6.19 o 
   2  -7   6        0.93        0.42      2.43 o 
   3  -7   6        8.44       11.34      4.12 o 
   4  -7   6       25.33       45.09      6.57 o 
   5  -7   6        6.01       12.11      4.54 o 
  -5  -6   6        0.53        0.00      4.86 o 
  -4  -6   6        2.84        2.19      5.30 o 
  -3  -6   6        0.32        2.96      4.01 o 
  -2  -6   6        0.69        2.67      3.93 o 
  -1  -6   6        0.35        1.66      3.09 o 
   0  -6   6        0.00        0.94      2.33 o 
   1  -6   6        7.22        7.84      3.07 o 
   2  -6   6        0.36        0.00      2.14 o 
   3  -6   6        1.15        0.00      2.36 o 
   4  -6   6        1.47        2.41      2.52 o 
   5  -6   6        1.30        1.34      2.90 o 
   6  -6   6       24.91       27.50      5.75 o 
  -5  -5   6        0.40        0.00      3.64 o 
  -4  -5   6        2.85        2.27      3.96 o 
  -3  -5   6       12.93       12.24      5.33 o 
  -2  -5   6       93.34       84.99      9.63 o 
  -1  -5   6        2.36        3.96      3.61 o 
   0  -5   6       68.81       69.74      5.86 o 
   1  -5   6       74.08       68.98      5.74 o 
   2  -5   6        2.84        1.29      2.06 o 
   3  -5   6        0.19        0.00      2.09 o 
   4  -5   6        6.95        8.53      3.26 o 
   5  -5   6       17.47       26.83      4.93 o 
   6  -5   6       27.20       33.66      5.61 o 
   7  -5   6        0.03        1.31      3.22 o 
  -6  -4   6        0.89        0.21      4.43 o 
  -5  -4   6       10.27       17.71      6.46 o 
  -4  -4   6       11.66        8.92      4.86 o 
  -3  -4   6        0.72        0.95      3.51 o 
  -2  -4   6       32.20       24.54      6.10 o 
  -1  -4   6        5.83        4.25      3.32 o 
   0  -4   6        0.01        0.02      1.73 o 
   1  -4   6        0.44        2.18      2.10 o 
   2  -4   6        2.28        4.65      4.56 o 
   3  -4   6      116.01      108.55      6.81 o 
   4  -4   6       12.10       13.46      3.44 o 
   5  -4   6        7.84        8.04      3.10 o 
   6  -4   6        1.25        2.19      2.58 o 
   7  -4   6        3.12        3.30      4.75 o 
   8  -4   6        0.75        0.82      5.04 o 
  -6  -3   6        1.51        1.48      4.06 o 
  -5  -3   6        3.73        5.07      4.38 o 
  -4  -3   6       44.83       40.95      7.68 o 
  -3  -3   6       18.75       14.86      5.38 o 
  -2  -3   6      111.36      101.19      9.50 o 
  -1  -3   6        2.24        2.11      3.03 o 
   0  -3   6        1.24        1.21      1.71 o 
   1  -3   6        0.80        1.36      1.77 o 
   2  -3   6        0.80        0.79      1.64 o 
   3  -3   6       36.51       31.00      4.00 o 
   4  -3   6       96.85       92.50      6.30 o 
   5  -3   6        0.85        1.16      1.87 o 
   6  -3   6       13.24       16.33      6.07 o 
   7  -3   6       57.94       62.22      9.31 o 
   8  -3   6        1.65        2.45      4.96 o 
   9  -3   6        0.22        1.21      5.12 o 
  -7  -2   6        0.49        1.50      3.31 o 
  -6  -2   6       34.51       39.28      5.53 o 
  -5  -2   6        6.87        7.92      3.10 o 
  -4  -2   6      112.61       97.04      6.49 o 
  -3  -2   6      239.58      229.86     15.96 o 
  -2  -2   6       97.85      105.83      6.02 o 
  -1  -2   6       28.06       27.86      5.49 o 
   0  -2   6        0.04        1.93      2.64 o 
   1  -2   6        4.72        8.13      3.54 o 
   2  -2   6       84.77       82.14      7.52 o 
   3  -2   6        7.06        8.84      3.61 o 
   4  -2   6       18.00       20.40      4.91 o 
   5  -2   6        0.00        0.08      2.90 o 
   6  -2   6       97.15       90.88      9.55 o 
   7  -2   6       90.82       87.10      9.71 o 
   8  -2   6       31.22       31.48      7.65 o 
   9  -2   6        0.33        1.87      4.80 o 
  -7  -1   6        1.60        3.50      3.14 o 
  -6  -1   6       12.79       17.21      4.09 o 
  -5  -1   6        0.03        0.00      2.08 o 
  -4  -1   6        0.41        0.00      2.00 o 
  -3  -1   6       92.67       98.20      8.10 o 
  -2  -1   6       52.46       44.50      5.45 o 
  -1  -1   6       57.33       53.82      4.10 o 
   0  -1   6       50.62       50.88      4.13 o 
   1  -1   6        7.07       10.40      3.48 o 
   2  -1   6        5.35        2.96      2.80 o 
   3  -1   6        0.82        0.00      1.95 o 
   4  -1   6       72.45       69.87      6.99 o 
   5  -1   6      108.64       89.06      8.52 o 
   6  -1   6        0.07        0.00      2.88 o 
   7  -1   6        2.89        5.62      4.38 o 
   8  -1   6       12.59       16.25      5.96 o 
   9  -1   6        3.88        7.55      5.62 o 
  10  -1   6        0.01        1.90      5.20 o 
  -7   0   6        2.67        4.71      3.35 o 
  -6   0   6        2.51        4.61      3.11 o 
  -5   0   6        5.09        9.14      3.14 o 
  -4   0   6       10.97       13.23      3.17 o 
  -3   0   6       28.92       31.48      3.92 o 
  -2   0   6        2.21        1.19      1.84 o 
  -1   0   6      173.00      169.02      6.59 o 
   0   0   6       44.18       41.48      3.34 o 
   1   0   6      321.66      330.84     12.77 o 
   2   0   6        0.55        1.32      2.16 o 
   3   0   6       24.26       29.61      4.83 o 
   4   0   6      113.89      125.39      9.02 o 
   5   0   6      103.34      107.95      8.76 o 
   6   0   6        0.65        0.00      2.43 o 
   7   0   6       14.92       22.59      5.70 o 
   8   0   6        0.62        3.75      4.27 o 
   9   0   6       10.40       16.36      6.46 o 
  10   0   6        5.24        9.76      6.07 o 
  -7   1   6        2.05        4.96      4.99 o 
  -6   1   6       20.72       19.71      4.49 o 
  -5   1   6       35.94       30.71      4.64 o 
  -4   1   6       56.74       60.74      5.13 o 
  -3   1   6       79.66       70.83      5.05 o 
  -2   1   6        5.84        7.01      2.41 o 
  -1   1   6      187.42      190.24      5.27 o 
   0   1   6        0.09        1.37      1.95 o 
   1   1   6       33.49       42.88      4.64 o 
   2   1   6       14.14       14.51      3.32 o 
   3   1   6       74.21       61.96      5.75 o 
   4   1   6       26.35       29.34      4.99 o 
   5   1   6       36.41       34.46      5.65 o 
   6   1   6        9.61       10.84      3.96 o 
   7   1   6       24.32       27.44      5.99 o 
   8   1   6        3.12        2.93      3.38 o 
   9   1   6       10.14        8.63      4.70 o 
  10   1   6        1.32        0.84      4.43 o 
  -7   2   6        3.20        5.04      5.04 o 
  -6   2   6       12.20       10.37      4.72 o 
  -5   2   6        5.81        2.11      3.54 o 
  -4   2   6      111.79      113.74      6.77 o 
  -3   2   6       84.99       97.57      5.73 o 
  -2   2   6        5.84        8.01      2.36 o 
  -1   2   6       23.97       27.92      2.73 o 
   0   2   6       25.72       35.45      2.97 o 
   1   2   6       90.57       92.67      6.02 o 
   2   2   6       23.54       25.20      3.75 o 
   3   2   6       23.90       25.04      4.12 o 
   4   2   6        4.16       10.29      3.43 o 
   5   2   6        0.51        1.29      2.64 o 
   6   2   6        2.99        1.42      2.53 o 
   7   2   6       59.41       63.25      7.76 o 
   8   2   6       26.03       31.56      6.73 o 
   9   2   6        5.70        3.32      3.80 o 
  10   2   6        0.65        0.00      3.98 o 
  -7   3   6        0.00        0.77      4.51 o 
  -6   3   6       20.12       28.02      7.34 o 
  -5   3   6        1.54        2.22      3.09 o 
  -4   3   6      104.35      101.80      9.63 o 
  -3   3   6       32.40       30.53      5.99 o 
  -2   3   6        0.19        0.47      1.18 o 
  -1   3   6      149.16      149.81      4.76 o 
   0   3   6       86.79       93.04      4.32 o 
   1   3   6        2.92        5.49      1.64 o 
   2   3   6       19.66       17.21      2.69 o 
   3   3   6      154.08      149.59      7.86 o 
   4   3   6       28.92       33.46      4.86 o 
   5   3   6      153.46      165.55     10.11 o 
   6   3   6        7.03        5.04      3.27 o 
   7   3   6        5.28        9.95      4.25 o 
   8   3   6       18.73       26.41      6.23 o 
   9   3   6        7.42       10.90      4.64 o 
  10   3   6        0.09        0.00      4.01 o 
  -6   4   6       81.36       88.74     11.61 o 
  -5   4   6       40.06       51.77      8.87 o 
  -4   4   6        0.04        3.72      3.75 o 
  -3   4   6       26.34       26.02      5.94 o 
  -2   4   6        3.29        4.70      2.10 o 
  -1   4   6       21.63       20.63      4.20 o 
   0   4   6       17.72       22.85      4.41 o 
   1   4   6       22.55       22.26      2.38 o 
   2   4   6      148.92      130.32      8.47 o 
   3   4   6      231.96      243.53     19.41 o 
   4   4   6        1.94        2.57      1.73 o 
   5   4   6       46.06       36.29      4.37 o 
   6   4   6        1.56        3.66      2.11 o 
   7   4   6        2.29        4.89      2.38 o 
   8   4   6        3.90        3.11      3.30 o 
   9   4   6        4.35        5.84      2.87 o 
  10   4   6       11.03       10.87      5.70 o 
  -6   5   6        1.25        3.09      4.93 o 
  -5   5   6        1.05        1.95      3.91 o 
  -4   5   6       43.45       39.47      7.94 o 
  -3   5   6        3.47        0.18      3.27 o 
  -2   5   6       13.87       14.55      3.27 o 
  -1   5   6       17.13       19.53      4.62 o 
   0   5   6        0.42        0.21      2.35 o 
   1   5   6       22.91       24.57      4.91 o 
   2   5   6       25.97       28.87      5.30 o 
   3   5   6      154.75      148.66      6.97 o 
   4   5   6       23.90       23.89      3.27 o 
   5   5   6       74.07       62.25      4.80 o 
   6   5   6        0.56        0.43      1.71 o 
   7   5   6        2.43        1.88      2.24 o 
   8   5   6        0.00        1.58      2.22 o 
   9   5   6        3.17        6.79      3.08 o 
  10   5   6        2.13        2.27      4.54 o 
  -6   6   6        0.26        1.29      4.46 o 
  -5   6   6       28.04       34.36      8.21 o 
  -4   6   6       26.59       19.45      6.46 o 
  -3   6   6       32.62       28.76      6.65 o 
  -2   6   6       15.51       12.02      3.05 o 
  -1   6   6        0.11        3.93      3.03 o 
   0   6   6        0.02        0.13      2.40 o 
   1   6   6        7.08       10.05      3.72 o 
   2   6   6        5.52        4.72      2.96 o 
   3   6   6       39.30       33.88      5.86 o 
   4   6   6       30.64       27.44      5.78 o 
   5   6   6       54.50       43.21      4.48 o 
   6   6   6      100.26      120.24      9.58 o 
   7   6   6        0.22        0.80      1.91 o 
   8   6   6        2.06        4.01      2.61 o 
   9   6   6       22.37       28.13      6.99 o 
  10   6   6        8.24       10.63      5.22 o 
  -5   7   6        7.29        7.47      5.99 o 
  -4   7   6       11.43       10.16      5.81 o 
  -3   7   6       66.95       60.98      8.95 o 
  -2   7   6       39.98       46.80      5.31 o 
  -1   7   6      134.60      129.22     10.40 o 
   0   7   6       37.18       38.76      6.46 o 
   1   7   6       51.52       49.42      7.12 o 
   2   7   6      102.60      100.06      9.18 o 
   3   7   6       47.52       41.45      6.76 o 
   4   7   6        4.67        1.82      2.96 o 
   5   7   6        0.13        0.95      2.80 o 
   6   7   6        0.53        0.00      2.45 o 
   7   7   6        2.01        4.75      3.93 o 
   8   7   6        0.97        1.26      2.43 o 
  -4   8   6        1.15        0.08      4.70 o 
  -3   8   6        5.46        3.25      4.49 o 
  -2   8   6        1.67        1.91      2.97 o 
  -1   8   6       28.21       30.25      4.79 o 
   0   8   6       43.48       41.01      7.31 o 
   1   8   6        2.03        3.19      2.98 o 
   2   8   6      116.62      106.68      9.95 o 
   3   8   6        3.81        5.88      3.56 o 
   4   8   6       13.56       13.46      4.72 o 
   5   8   6        0.18        0.00      2.88 o 
   6   8   6        2.69        4.20      3.98 o 
   7   8   6       19.96       17.47      5.96 o 
   8   8   6        9.99       14.64      5.75 o 
  -3   9   6       10.94       11.14      6.15 o 
  -2   9   6        1.90        2.00      2.60 o 
  -1   9   6        8.72        7.06      3.24 o 
   0   9   6       61.50       60.48      9.10 o 
   1   9   6        4.88        9.34      4.56 o 
   2   9   6       34.32       33.22      7.34 o 
   3   9   6        0.01        0.00      3.09 o 
   4   9   6        3.92        4.04      3.61 o 
   5   9   6       15.01       16.57      5.96 o 
   6   9   6        0.00        0.00      3.35 o 
   7   9   6        6.44        4.04      4.64 o 
   8   9   6        0.08        0.00      4.88 o 
  -2  10   6        1.30        0.91      3.49 o 
  -1  10   6       17.87       13.96      4.35 o 
   0  10   6       14.74       18.47      6.57 o 
   1  10   6       19.17       22.24      6.60 o 
   2  10   6       13.32       15.65      5.99 o 
   3  10   6       20.89       24.57      6.86 o 
   4  10   6       26.77       28.44      7.44 o 
   5  10   6        0.24        2.16      3.93 o 
   6  10   6        2.51        3.69      4.83 o 
   7  10   6       12.25        6.97      5.46 o 
   0  11   6        8.34       12.30      6.23 o 
   1  11   6        6.38        5.36      5.09 o 
   2  11   6        0.66        0.63      4.83 o 
   3  11   6        0.09        0.00      3.64 o 
   4  11   6        0.51        0.13      4.33 o 
   5  11   6        0.08        2.22      4.56 o 
  -1  -7   7       16.98       31.64      8.42 o 
   0  -7   7        0.22        0.71      4.33 o 
   1  -7   7        3.93        6.68      3.78 o 
   2  -7   7        8.27       13.41      4.21 o 
   3  -7   7        3.62        6.50      3.82 o 
  -3  -6   7        4.61       13.01      6.17 o 
  -2  -6   7        0.18        2.24      3.88 o 
  -1  -6   7        0.06        0.00      3.38 o 
   0  -6   7       10.23       11.72      5.67 o 
   1  -6   7        0.42        0.00      2.25 o 
   2  -6   7        1.65        4.05      2.74 o 
   3  -6   7        4.61        9.36      3.96 o 
   4  -6   7        0.06        0.03      2.73 o 
   5  -6   7        8.03       11.25      4.50 o 
  -4  -5   7       16.87       31.98      8.26 o 
  -3  -5   7       28.07       37.21      8.60 o 
  -2  -5   7        5.17        4.54      4.30 o 
  -1  -5   7        0.88        0.66      3.30 o 
   0  -5   7       10.06       13.29      3.51 o 
   1  -5   7       13.62       14.94      3.76 o 
   2  -5   7        2.08        3.96      2.58 o 
   3  -5   7       28.53       33.05      5.30 o 
   4  -5   7        0.86        3.06      2.89 o 
   5  -5   7        2.31        3.14      2.97 o 
   6  -5   7        0.62        1.46      3.33 o 
   7  -5   7        0.01        0.00      5.41 o 
  -5  -4   7        9.58       15.20      6.52 o 
  -4  -4   7        3.34        1.82      4.04 o 
  -3  -4   7        1.20        2.14      3.59 o 
  -2  -4   7        7.59        6.91      4.43 o 
  -1  -4   7       15.63       11.27      4.96 o 
   0  -4   7       54.58       55.93      5.32 o 
   1  -4   7      101.05       87.47      6.37 o 
   2  -4   7      209.45      190.88      9.22 o 
   3  -4   7       59.21       48.01      5.46 o 
   4  -4   7       26.64       36.83      5.30 o 
   5  -4   7        0.03        1.68      2.39 o 
   6  -4   7        7.09       12.77      6.25 o 
   7  -4   7       12.21       15.57      7.02 o 
   8  -4   7        1.20        0.37      5.20 o 
  -6  -3   7        0.00        2.40      4.70 o 
  -5  -3   7       11.72       19.79      6.83 o 
  -4  -3   7        6.60        7.15      4.91 o 
  -3  -3   7        1.68        2.08      3.91 o 
  -2  -3   7        0.09        0.00      3.19 o 
  -1  -3   7       12.29       12.03      4.93 o 
   0  -3   7       22.57       12.24      4.46 o 
   1  -3   7       78.83       88.05      9.02 o 
   2  -3   7        5.69        5.17      3.64 o 
   3  -3   7      115.35      101.69      9.53 o 
   4  -3   7       31.84       30.50      6.62 o 
   5  -3   7       17.95       17.92      6.02 o 
   6  -3   7        6.79       12.32      5.91 o 
   7  -3   7        2.02        1.42      4.30 o 
   8  -3   7        5.28        3.96      4.96 o 
  -6  -2   7        0.34        0.00      4.64 o 
  -5  -2   7       13.56       14.35      6.02 o 
  -4  -2   7       45.96       31.37      7.07 o 
  -3  -2   7       93.42       71.64      8.68 o 
  -2  -2   7      287.77      271.15     15.15 o 
  -1  -2   7      428.67      435.59     18.37 o 
   0  -2   7      123.09      118.53      9.79 o 
   1  -2   7       60.14       64.78      7.34 o 
   2  -2   7      122.39      121.33      9.84 o 
   3  -2   7        0.59        1.95      2.45 o 
   4  -2   7       33.47       31.32      6.31 o 
   5  -2   7      356.54      384.35     18.39 o 
   6  -2   7      141.70      140.54     11.87 o 
   7  -2   7       23.43       25.23      6.78 o 
   8  -2   7        5.93        8.47      5.49 o 
   9  -2   7        2.97        1.37      5.04 o 
  -6  -1   7        7.14       10.80      3.88 o 
  -5  -1   7        0.16        1.12      2.69 o 
  -4  -1   7        2.86        6.15      2.80 o 
  -3  -1   7       59.67       55.50      5.10 o 
  -2  -1   7      233.25      246.29      9.23 o 
  -1  -1   7        0.26        0.00      1.81 o 
   0  -1   7      139.86      145.04      6.29 o 
   1  -1   7       30.57       24.46      5.12 o 
   2  -1   7       24.21       27.68      5.41 o 
   3  -1   7       14.97       12.43      3.98 o 
   4  -1   7       27.11       22.19      5.12 o 
   5  -1   7      220.15      243.37     14.06 o 
   6  -1   7       93.11       91.01      9.45 o 
   7  -1   7       56.20       71.93      9.79 o 
   8  -1   7        0.12        0.00      3.69 o 
   9  -1   7        0.00        0.55      4.49 o 
  -6   0   7       15.30       10.13      4.04 o 
  -5   0   7        0.18        0.63      2.46 o 
  -4   0   7        6.87        5.93      2.78 o 
  -3   0   7       21.26       20.35      4.02 o 
  -2   0   7      100.02       91.33      6.07 o 
  -1   0   7        0.01        0.24      1.99 o 
   0   0   7      104.61      101.65      5.43 o 
   1   0   7      344.99      356.17     14.46 o 
   2   0   7        4.25        3.93      3.01 o 
   3   0   7       30.53       28.79      5.12 o 
   4   0   7       40.31       35.60      5.73 o 
   5   0   7        5.05        7.07      3.35 o 
   6   0   7       12.28       14.38      4.72 o 
   7   0   7        2.34        2.53      3.56 o 
   8   0   7       10.74       11.72      5.01 o 
   9   0   7        0.03        2.59      4.62 o 
  10   0   7        2.26        0.79      4.80 o 
  -6   1   7       13.30       12.69      5.65 o 
  -5   1   7        8.84       12.10      3.59 o 
  -4   1   7       51.11       43.87      5.07 o 
  -3   1   7       19.00       24.85      3.86 o 
  -2   1   7      317.05      340.92     10.47 o 
  -1   1   7       10.79        8.81      1.90 o 
   0   1   7      163.89      150.85      6.50 o 
   1   1   7       10.48        9.00      3.56 o 
   3   1   7      514.83      510.51     16.91 o 
   4   1   7       84.20       86.94      7.86 o 
   5   1   7        0.34        0.55      2.37 o 
   6   1   7        1.85        2.01      3.17 o 
   7   1   7        4.56        3.54      3.64 o 
   8   1   7        0.01        0.00      3.19 o 
   9   1   7       17.19       20.16      6.49 o 
  10   1   7        5.06        6.04      5.25 o 
  -6   2   7        6.03        8.50      5.54 o 
  -5   2   7        2.45        6.99      3.96 o 
  -4   2   7       57.94       56.86      8.31 o 
  -3   2   7        2.14        3.58      2.47 o 
  -2   2   7       65.86       58.27      4.64 o 
  -1   2   7       15.44       17.20      2.26 o 
   0   2   7       29.47       24.91      2.94 o 
   1   2   7        0.22        0.74      2.08 o 
   2   2   7      217.18      215.08     10.11 o 
   3   2   7       11.42        8.21      3.14 o 
   4   2   7       27.38       28.29      5.01 o 
   5   2   7       34.73       38.92      6.07 o 
   6   2   7        0.86        0.00      2.51 o 
   7   2   7        0.46        2.59      3.19 o 
   8   2   7        1.42        0.40      3.40 o 
   9   2   7        0.00        1.45      3.38 o 
  10   2   7       12.94       16.91      6.65 o 
  -6   3   7        0.59        0.00      3.93 o 
  -5   3   7        7.73        6.65      4.54 o 
  -4   3   7      170.46      164.94     12.77 o 
  -3   3   7        1.04        0.00      2.22 o 
  -2   3   7      230.13      211.73     12.69 o 
  -1   3   7       28.72       29.70      3.94 o 
   0   3   7      127.02      128.14      5.49 o 
   1   3   7        8.13        8.87      2.21 o 
   2   3   7        2.27        3.17      1.69 o 
   3   3   7       11.78       16.94      3.80 o 
   4   3   7        2.58        4.22      2.85 o 
   5   3   7       59.61       51.14      6.49 o 
   6   3   7        0.29        1.58      2.88 o 
   7   3   7       11.27        9.63      4.54 o 
   8   3   7       22.39       24.78      6.44 o 
   9   3   7        0.22        0.00      3.25 o 
  10   3   7        5.71        5.28      4.83 o 
  -6   4   7        6.32        3.54      4.70 o 
  -5   4   7       14.59       18.10      6.31 o 
  -4   4   7       37.34       31.40      6.99 o 
  -3   4   7       24.12       18.23      5.51 o 
  -2   4   7        4.25        6.28      3.35 o 
  -1   4   7        0.57        0.23      1.54 o 
   0   4   7       33.47       38.00      5.65 o 
   1   4   7       21.16       19.50      4.35 o 
   2   4   7        6.80        6.78      2.03 o 
   3   4   7       31.18       35.55      4.47 o 
   4   4   7       15.53       11.25      2.54 o 
   5   4   7        6.13        5.63      2.40 o 
   6   4   7       43.40       39.18      6.25 o 
   7   4   7       63.70       81.11      8.87 o 
   8   4   7        1.55        3.56      3.59 o 
   9   4   7        2.51        0.62      2.50 o 
  10   4   7        0.08        0.40      4.35 o 
  -5   5   7       54.90       53.99      9.63 o 
  -4   5   7       42.73       42.93      8.39 o 
  -3   5   7        0.78        2.32      3.56 o 
  -2   5   7       16.46       13.35      4.88 o 
  -1   5   7       21.59       21.02      3.49 o 
   0   5   7        0.13        0.00      2.59 o 
   1   5   7      136.13      131.56      9.39 o 
   2   5   7       25.77       24.91      5.28 o 
   3   5   7       47.20       46.84      6.60 o 
   4   5   7      278.76      259.37     19.70 o 
   5   5   7      134.81      122.28     11.50 o 
   6   5   7       15.75       18.88      3.58 o 
   7   5   7        0.41        0.66      2.16 o 
   8   5   7        1.89        2.52      2.46 o 
   9   5   7        1.69        2.21      2.71 o 
  10   5   7        0.63        0.00      4.33 o 
  -5   6   7        1.82        0.00      4.20 o 
  -4   6   7       22.08       21.37      7.47 o 
  -3   6   7        7.73        6.17      4.30 o 
  -2   6   7        5.86        5.46      3.91 o 
  -1   6   7        0.15        0.00      1.87 o 
   0   6   7        3.72        4.75      3.38 o 
   1   6   7        6.05        8.50      3.85 o 
   2   6   7        0.47        0.26      2.48 o 
   3   6   7       82.61       67.92      7.47 o 
   4   6   7      453.95      441.37     18.60 o 
   5   6   7      359.00      332.71     16.39 o 
   6   6   7        9.06        8.77      3.09 o 
   7   6   7        4.32        6.98      2.88 o 
   8   6   7        4.16        5.33      2.85 o 
   9   6   7        1.12        3.14      2.75 o 
  10   6   7        9.55       14.22      6.10 o 
  -4   7   7        0.10        0.00      3.83 o 
  -3   7   7       18.53       21.72      7.02 o 
  -2   7   7       26.87       28.15      6.86 o 
  -1   7   7        1.35        1.91      2.29 o 
   0   7   7        3.20        2.67      3.11 o 
   1   7   7        1.53        2.56      3.22 o 
   2   7   7      170.33      150.04     11.19 o 
   3   7   7        6.10        3.22      3.43 o 
   4   7   7       18.45       26.78      6.28 o 
   5   7   7        2.25        1.27      2.85 o 
   6   7   7       13.91       10.84      4.93 o 
   7   7   7        8.75       11.19      5.28 o 
   8   7   7       10.51        4.93      4.43 o 
   9   7   7        4.13        7.01      3.47 o 
  -4   8   7        3.54        1.19      5.07 o 
  -3   8   7        0.44        1.98      4.75 o 
  -2   8   7       39.64       46.73      5.82 o 
  -1   8   7       43.10       46.20      5.61 o 
   0   8   7        5.96        4.49      3.98 o 
   1   8   7        1.19        0.90      3.11 o 
   2   8   7       11.61       11.03      4.78 o 
   3   8   7        7.82        4.46      3.77 o 
   4   8   7       16.37       18.00      5.67 o 
   5   8   7       16.63       20.48      6.04 o 
   6   8   7        0.74        0.26      3.46 o 
   7   8   7        1.44        2.93      3.98 o 
   8   8   7        1.12        1.27      4.06 o 
   9   8   7        1.99        3.11      5.78 o 
  -2   9   7        0.58        0.32      2.77 o 
  -1   9   7       22.98       27.33      5.12 o 
   0   9   7       16.41       13.33      5.38 o 
   1   9   7        0.11        1.45      3.27 o 
   2   9   7        0.40        3.85      3.48 o 
   3   9   7       27.26       30.48      7.07 o 
   4   9   7        2.52        1.56      3.40 o 
   5   9   7        0.19        0.00      3.54 o 
   6   9   7        2.17        0.00      3.67 o 
   7   9   7        0.43        1.56      4.30 o 
   8   9   7        0.75        2.30      5.07 o 
  -1  10   7        1.01        4.61      3.45 o 
   0  10   7        3.39        4.46      4.43 o 
   1  10   7        9.66        9.58      5.54 o 
   2  10   7        0.01        0.95      3.85 o 
   3  10   7       18.87       18.79      6.44 o 
   4  10   7        0.01        0.18      3.88 o 
   5  10   7        0.66        0.00      3.51 o 
   6  10   7        1.39        0.00      4.25 o 
   7  10   7        0.12        0.00      4.25 o 
   1  11   7        7.97       12.69      6.31 o 
   2  11   7        0.00        3.01      4.54 o 
   3  11   7        0.59        5.49      5.09 o 
   4  11   7        2.40        2.98      4.12 o 
   5  11   7        1.13        0.00      4.04 o 
  -1  -6   8        2.06        3.01      4.67 o 
   0  -6   8       14.68       20.32      7.34 o 
   1  -6   8        2.31        3.86      3.48 o 
   2  -6   8        5.35        4.48      3.38 o 
   3  -6   8        0.22        0.00      3.15 o 
   4  -6   8        0.05        0.00      2.89 o 
  -3  -5   8        3.19        0.00      3.72 o 
  -2  -5   8        4.41        5.94      5.46 o 
  -1  -5   8        9.18        9.95      5.44 o 
   0  -5   8        4.13        2.14      4.43 o 
   1  -5   8        1.23        1.49      2.55 o 
   2  -5   8        3.92        6.07      4.12 o 
   3  -5   8       21.01       28.80      5.27 o 
   4  -5   8       20.90       22.24      7.81 o 
   5  -5   8        0.08        0.00      5.04 o 
   6  -5   8        3.35        5.73      6.12 o 
  -4  -4   8        0.19        0.00      4.46 o 
  -3  -4   8        0.01        0.03      4.01 o 
  -2  -4   8       10.20       13.75      5.94 o 
  -1  -4   8       17.35       13.83      5.94 o 
   0  -4   8        5.19        6.12      4.46 o 
   1  -4   8        7.84        8.52      4.46 o 
   2  -4   8        3.50        1.66      3.19 o 
   3  -4   8       72.66       73.65      9.71 o 
   4  -4   8        6.20        8.47      5.41 o 
   5  -4   8        0.39        0.00      3.93 o 
   6  -4   8        0.87        1.72      4.91 o 
   7  -4   8        2.11        0.00      5.36 o 
  -5  -3   8        0.94        2.01      4.80 o 
  -4  -3   8        6.65       13.48      6.20 o 
  -3  -3   8        1.23        2.67      4.30 o 
  -2  -3   8        7.54        6.99      4.80 o 
  -1  -3   8       23.35       19.29      6.04 o 
   0  -3   8       18.77       18.81      5.73 o 
   1  -3   8        0.00        0.00      3.22 o 
   2  -3   8       10.88       10.87      4.67 o 
   3  -3   8      139.75      150.33     12.22 o 
   4  -3   8        8.83       11.93      5.51 o 
   5  -3   8        5.69        4.51      4.27 o 
   6  -3   8        0.10        0.00      3.93 o 
   7  -3   8       22.44       29.00      8.26 o 
   8  -3   8        0.97        0.00      4.30 o 
  -5  -2   8        0.80        0.21      4.43 o 
  -4  -2   8       10.99       11.90      5.81 o 
  -3  -2   8        5.83        5.99      4.35 o 
  -2  -2   8       27.56       31.06      7.20 o 
  -1  -2   8       42.10       35.65      7.15 o 
   0  -2   8       38.26       33.30      6.81 o 
   1  -2   8      108.85      114.28     10.26 o 
   2  -2   8       43.91       55.94      8.00 o 
   3  -2   8       76.36       70.08      8.13 o 
   4  -2   8        1.17        1.27      3.14 o 
   5  -2   8       94.55       92.30      9.84 o 
   6  -2   8       10.32       11.45      5.33 o 
   7  -2   8        0.41        0.00      3.75 o 
   8  -2   8        5.04        4.54      4.96 o 
  -5  -1   8       18.45       34.01      8.29 o 
  -4  -1   8        7.44       11.27      5.44 o 
  -3  -1   8        0.91        1.50      3.83 o 
  -2  -1   8       79.78       71.48      8.76 o 
  -1  -1   8       28.12       38.31      6.99 o 
   0  -1   8        3.60        5.28      3.75 o 
   1  -1   8       56.23       50.69      7.31 o 
   2  -1   8       26.61       25.44      5.67 o 
   3  -1   8        1.78        1.29      2.56 o 
   4  -1   8        5.74        5.73      3.59 o 
   5  -1   8        1.18        4.91      3.27 o 
   6  -1   8       10.36       12.64      5.25 o 
   7  -1   8       36.91       44.46      8.10 o 
   8  -1   8       26.19       23.99      7.55 o 
   9  -1   8       15.14       11.48      6.31 o 
  -5   0   8       17.17       25.06      4.86 o 
  -4   0   8        1.40        1.97      2.79 o 
  -3   0   8       18.43       22.00      4.17 o 
  -2   0   8       94.25       96.21      6.33 o 
  -1   0   8      279.95      285.47     10.02 o 
   0   0   8      110.18      124.76      6.56 o 
   1   0   8        5.09        3.48      3.06 o 
   2   0   8        7.75       10.32      4.17 o 
   3   0   8        1.16        1.27      2.51 o 
   4   0   8        0.20        1.50      2.35 o 
   5   0   8        5.68        5.07      3.61 o 
   6   0   8       36.73       38.63      7.05 o 
   7   0   8        0.21        0.79      3.17 o 
   8   0   8       10.97       12.82      5.49 o 
   9   0   8       33.42       45.86      9.31 o 
  -6   1   8        1.53        5.33      5.30 o 
  -5   1   8        4.15        9.13      4.38 o 
  -4   1   8       30.32       30.18      4.85 o 
  -3   1   8       20.79       32.28      4.61 o 
  -2   1   8       36.68       44.42      4.84 o 
  -1   1   8      149.26      150.90      7.34 o 
   0   1   8       24.42       20.31      3.36 o 
   1   1   8       10.90        8.47      3.64 o 
   2   1   8       41.70       41.37      6.02 o 
   3   1   8       84.64       74.07      7.31 o 
   4   1   8        0.65        2.14      2.43 o 
   5   1   8       12.39       12.22      4.35 o 
   6   1   8        6.56        3.56      3.35 o 
   7   1   8        2.99        3.91      3.80 o 
   8   1   8        0.76        2.80      4.56 o 
   9   1   8        4.39        9.60      5.33 o 
  10   1   8        0.57        0.00      4.56 o 
  -5   2   8        1.42        1.74      3.96 o 
  -4   2   8        0.91        2.90      3.25 o 
  -3   2   8        0.00        0.92      2.93 o 
  -2   2   8       89.92       94.35      6.26 o 
  -1   2   8       10.55       11.03      2.88 o 
   0   2   8       29.06       26.53      3.43 o 
   1   2   8        0.40        0.00      2.69 o 
   2   2   8       17.15       16.97      4.01 o 
   3   2   8        0.03        0.98      2.77 o 
   4   2   8        8.91        8.87      3.98 o 
   5   2   8        3.17        3.51      3.09 o 
   6   2   8       23.73       30.90      6.46 o 
   7   2   8       45.89       54.54      8.07 o 
   8   2   8        1.77        1.56      3.59 o 
   9   2   8        7.56        6.44      5.04 o 
  10   2   8        3.72        4.09      5.28 o 
  -5   3   8        0.51        2.19      3.80 o 
  -4   3   8        3.75        5.49      3.72 o 
  -3   3   8       70.99       84.57      9.53 o 
  -2   3   8       38.37       36.89      6.65 o 
  -1   3   8       32.19       30.85      5.73 o 
   0   3   8       56.55       58.84      6.36 o 
   1   3   8       49.54       48.85      4.14 o 
   2   3   8       15.31       12.62      2.69 o 
   3   3   8        0.30        0.87      2.82 o 
   4   3   8        4.54        5.09      3.35 o 
   5   3   8        0.39        0.11      2.45 o 
   6   3   8       19.79       10.45      4.33 o 
   8   3   8        4.48        2.14      3.51 o 
   9   3   8       12.44       15.83      5.86 o 
  10   3   8        0.94        0.74      4.78 o 
  -5   4   8        1.76        2.40      5.20 o 
  -4   4   8        0.15        3.96      3.38 o 
  -3   4   8      129.59      138.58     12.06 o 
  -2   4   8       48.45       42.85      7.26 o 
  -1   4   8       10.61       11.27      4.09 o 
   0   4   8      122.94      148.14     10.00 o 
   1   4   8        3.04        1.19      2.82 o 
   2   4   8        0.21        1.53      2.24 o 
   3   4   8        0.62        0.83      1.55 o 
   4   4   8        0.43        0.40      1.52 o 
   5   4   8       13.45       16.91      4.75 o 
   6   4   8        8.13        5.78      3.91 o 
   7   4   8        0.12        0.00      2.98 o 
   8   4   8       18.07       25.23      6.49 o 
   9   4   8       18.48       19.58      6.36 o 
  10   4   8        4.22        2.50      3.25 o 
  -5   5   8        7.17        7.97      5.22 o 
  -4   5   8        1.79        2.67      3.88 o 
  -3   5   8       45.46       48.55      8.50 o 
  -2   5   8       16.15       10.61      4.51 o 
  -1   5   8        0.28        0.00      1.74 o 
   0   5   8        6.95        7.49      3.69 o 
   1   5   8       12.77       18.97      4.83 o 
   2   5   8        1.52        1.95      2.40 o 
   3   5   8        0.78        2.45      2.74 o 
   4   5   8        0.26        0.03      2.24 o 
   5   5   8        2.17        1.82      1.97 o 
   6   5   8      122.10      119.29     10.37 o 
   7   5   8       14.52       12.65      3.47 o 
   8   5   8        2.77        5.97      2.89 o 
   9   5   8        1.88        2.34      2.76 o 
  10   5   8        9.98       10.65      5.65 o 
  -4   6   8       32.39       34.88      8.63 o 
  -3   6   8       15.53       20.32      6.49 o 
  -2   6   8       16.86       17.05      5.73 o 
  -1   6   8       16.86       18.42      3.77 o 
   0   6   8        0.41        0.37      2.61 o 
   1   6   8       20.86       26.68      5.78 o 
   2   6   8       19.41       21.16      5.54 o 
   3   6   8      163.85      175.82     12.27 o 
   4   6   8       41.85       36.15      6.86 o 
   5   6   8      120.83      121.99     10.82 o 
   6   6   8        7.97        4.14      3.46 o 
   7   6   8        1.33        1.45      3.46 o 
   8   6   8        0.03        1.09      2.43 o 
   9   6   8        2.32        3.13      2.78 o 
  10   6   8        3.66        2.77      5.09 o 
  -4   7   8        9.80       12.88      6.49 o 
  -3   7   8        8.80        7.20      4.96 o 
  -2   7   8       21.51       22.30      6.54 o 
  -1   7   8        0.19        0.00      2.17 o 
   0   7   8        0.21        1.45      3.22 o 
   1   7   8        0.07        0.00      2.59 o 
   2   7   8        9.31        8.39      4.14 o 
   3   7   8       59.03       60.11      8.44 o 
   4   7   8      126.64      127.08     11.21 o 
   5   7   8        3.21        4.86      4.09 o 
   6   7   8        0.23        0.00      3.46 o 
   7   7   8       21.16       18.00      6.02 o 
   8   7   8        0.48        5.62      4.22 o 
   9   7   8        2.96        5.20      5.20 o 
  -3   8   8        1.49        3.27      5.20 o 
  -2   8   8       58.70       62.38     10.08 o 
  -1   8   8        2.61        3.18      2.84 o 
   0   8   8        1.01        0.26      3.17 o 
   1   8   8        0.07        1.27      3.35 o 
   2   8   8       19.38       26.49      6.62 o 
   3   8   8       10.40        5.83      4.14 o 
   4   8   8        0.08        0.00      2.90 o 
   5   8   8        2.45        0.74      3.46 o 
   6   8   8        1.05        0.98      3.40 o 
   7   8   8       16.33       19.76      6.44 o 
   8   8   8        4.06        4.43      5.01 o 
   9   8   8        0.39        0.00      4.51 o 
  -2   9   8       11.48        9.21      6.10 o 
  -1   9   8        7.44        8.82      3.57 o 
   0   9   8       40.25       43.38      8.44 o 
   1   9   8       65.11       64.94      9.82 o 
   2   9   8        9.76        9.39      4.78 o 
   3   9   8       15.06       13.25      5.28 o 
   4   9   8        6.35        8.07      4.91 o 
   5   9   8        0.01        0.11      3.46 o 
   6   9   8        0.30        0.00      3.67 o 
   7   9   8        8.81        9.95      5.38 o 
   8   9   8        0.13        2.80      5.01 o 
   0  10   8        0.95        0.21      3.98 o 
   1  10   8       24.32       31.82      8.05 o 
   2  10   8        1.02        0.34      4.09 o 
   3  10   8        5.65        3.27      4.04 o 
   4  10   8        3.97        4.06      4.67 o 
   5  10   8        3.76        2.48      3.85 o 
   6  10   8        0.28        2.08      4.17 o 
  -1  -5   9        6.21       10.66      5.99 o 
   0  -5   9       24.36       33.04      8.52 o 
   1  -5   9        0.05        0.00      4.62 o 
   2  -5   9        2.96        4.43      5.41 o 
   3  -5   9        0.62        1.53      4.62 o 
   4  -5   9        2.08        8.15      5.91 o 
  -2  -4   9       18.34       28.63      8.15 o 
  -1  -4   9        0.25        0.00      4.22 o 
   0  -4   9        0.02        0.16      4.17 o 
   1  -4   9        3.45        2.19      4.04 o 
   2  -4   9        2.03        2.53      3.98 o 
   3  -4   9        7.99        4.56      4.64 o 
   4  -4   9        0.00        0.00      4.25 o 
   5  -4   9        3.15        3.59      5.04 o 
   6  -4   9        1.96        4.38      5.67 o 
  -3  -3   9        5.50       10.77      6.25 o 
  -2  -3   9        8.82       11.40      6.10 o 
  -1  -3   9       13.00       13.25      5.78 o 
   0  -3   9        0.11        1.11      3.80 o 
   1  -3   9       19.65       19.90      6.33 o 
   2  -3   9        2.45        6.04      4.62 o 
   3  -3   9        8.78        8.02      4.22 o 
   4  -3   9       11.54       23.19      7.36 o 
   5  -3   9       16.12       12.35      5.81 o 
   6  -3   9        4.98        8.68      5.75 o 
   7  -3   9        0.60        0.95      4.78 o 
  -4  -2   9        0.88        2.43      5.33 o 
  -3  -2   9        9.14       11.93      6.04 o 
  -2  -2   9        4.07       10.11      5.41 o 
  -1  -2   9        0.89        0.00      3.25 o 
   0  -2   9        0.61        0.34      3.64 o 
   1  -2   9       14.49       14.38      5.62 o 
   2  -2   9      116.79      126.63     11.32 o 
   3  -2   9      115.58       99.35     10.11 o 
   4  -2   9       20.89       17.57      5.91 o 
   5  -2   9        0.37        0.00      2.77 o 
   6  -2   9       25.85       36.70      8.18 o 
   7  -2   9        1.77        2.93      4.75 o 
   8  -2   9        0.88        0.00      4.01 o 
  -4  -1   9        2.21        0.63      4.64 o 
  -3  -1   9        1.25        0.50      3.98 o 
  -2  -1   9       10.47        9.31      5.15 o 
  -1  -1   9       27.51       35.94      7.47 o 
   0  -1   9        7.66        6.46      4.35 o 
   1  -1   9       43.09       48.39      7.89 o 
   2  -1   9       38.12       45.78      7.57 o 
   3  -1   9       24.16       19.16      5.33 o 
   4  -1   9        2.99        4.27      3.75 o 
   5  -1   9      124.76      137.55     11.72 o 
   6  -1   9        0.07        1.53      3.25 o 
   7  -1   9        3.51        3.85      4.30 o 
   8  -1   9        1.06        1.61      4.91 o 
  -4   0   9        4.71        8.92      5.54 o 
  -3   0   9        7.27        6.91      4.91 o 
  -2   0   9      117.84      105.10     10.37 o 
  -1   0   9       60.51       67.66      8.79 o 
   0   0   9      313.51      330.92     16.52 o 
   1   0   9       41.67       48.68      7.47 o 
   2   0   9       35.56       32.83      6.57 o 
   3   0   9       21.07       26.70      5.91 o 
   4   0   9        7.75        8.92      4.06 o 
   5   0   9        0.87        0.21      3.03 o 
   6   0   9        6.55        3.83      3.91 o 
   7   0   9       70.36       77.66     10.32 o 
   8   0   9       21.69       23.09      7.28 o 
   9   0   9        2.01        1.64      4.91 o 
  -5   1   9        0.02        2.03      4.49 o 
  -4   1   9        0.27        2.35      3.67 o 
  -3   1   9        2.69        2.30      2.96 o 
  -2   1   9        0.66        0.47      2.23 o 
  -1   1   9        7.23        5.43      2.64 o 
   0   1   9        0.05        0.47      1.92 o 
   1   1   9       39.18       43.62      6.83 o 
   2   1   9       40.62       39.90      6.52 o 
   3   1   9        5.46        4.70      3.40 o 
   4   1   9       17.48       17.31      4.96 o 
   5   1   9        6.22        3.83      3.51 o 
   6   1   9       48.23       47.21      7.81 o 
   7   1   9       39.72       45.60      8.44 o 
   8   1   9        7.05        5.83      4.72 o 
   9   1   9        7.21        5.51      5.30 o 
  -5   2   9        1.11        0.37      4.64 o 
  -4   2   9        1.09        2.16      3.48 o 
  -3   2   9        0.67        3.06      3.75 o 
  -2   2   9       19.80       24.88      6.12 o 
  -1   2   9      124.72      124.86     10.21 o 
   0   2   9       16.92       13.31      3.19 o 
   1   2   9      104.51      109.43      8.97 o 
   3   2   9       65.27       56.44      6.73 o 
   4   2   9        2.28        3.93      3.30 o 
   5   2   9        1.23        0.95      2.98 o 
   6   2   9        0.49        0.00      3.06 o 
   7   2   9        0.12        0.71      3.56 o 
   8   2   9       10.77       15.83      6.07 o 
   9   2   9       13.27       21.43      7.44 o 
  -4   3   9       16.41       18.13      6.23 o 
  -3   3   9        4.83       10.00      4.72 o 
  -2   3   9        1.75        1.85      3.59 o 
  -1   3   9       36.12       31.74      6.60 o 
   0   3   9       26.19       28.68      5.36 o 
   1   3   9        6.24        5.20      3.09 o 
   2   3   9        1.14        0.99      1.84 o 
   3   3   9        6.70        9.34      3.91 o 
   4   3   9       19.47       17.15      4.64 o 
   5   3   9       38.01       40.56      6.57 o 
   6   3   9        1.31        2.22      3.59 o 
   7   3   9        2.24        4.62      3.98 o 
   8   3   9        2.93        4.09      4.09 o 
   9   3   9        0.02        0.00      4.20 o 
  10   3   9        7.34       13.22      6.73 o 
  -4   4   9       12.52       14.04      6.36 o 
  -3   4   9        9.39       14.12      5.28 o 
  -2   4   9        0.31        1.27      3.01 o 
  -1   4   9       11.64        8.18      3.91 o 
   0   4   9        7.09        9.68      3.77 o 
   1   4   9       17.15       12.32      4.22 o 
   2   4   9        0.38        0.00      1.87 o 
   3   4   9        5.33        3.59      2.96 o 
   4   4   9       22.47       25.86      5.91 o 
   5   4   9        0.29        0.00      2.72 o 
   6   4   9       14.07       12.48      4.67 o 
   7   4   9        0.81        0.16      3.19 o 
   8   4   9        5.25        3.35      4.25 o 
   9   4   9        3.29        0.40      4.12 o 
  10   4   9        0.69        6.12      5.20 o 
  -4   5   9        0.03        2.48      4.99 o 
  -3   5   9        0.09        1.13      3.83 o 
  -2   5   9        1.65        7.97      4.12 o 
  -1   5   9        2.23        3.09      3.03 o 
   0   5   9       31.41       32.19      6.15 o 
   1   5   9       31.21       32.77      6.25 o 
   2   5   9        1.07        1.64      2.69 o 
   3   5   9        0.10        0.00      2.14 o 
   4   5   9        7.92       11.79      4.35 o 
   6   5   9       12.88       10.82      4.78 o 
   7   5   9        1.30        1.96      2.40 o 
   8   5   9        4.27        4.15      2.92 o 
   9   5   9        5.94        9.19      3.49 o 
  -3   6   9        6.93        2.98      4.80 o 
  -2   6   9       13.08       14.22      5.67 o 
  -1   6   9       28.85       23.83      6.20 o 
   0   6   9        4.41        3.17      3.43 o 
   1   6   9        5.14        7.41      3.96 o 
   2   6   9       10.96        9.10      4.38 o 
   3   6   9        7.24        6.33      3.91 o 
   4   6   9       12.30        8.97      4.35 o 
   5   6   9        4.16        3.27      3.27 o 
   6   6   9       10.13        6.86      4.01 o 
   7   6   9        9.19        4.01      3.88 o 
   8   6   9        3.89        2.98      3.98 o 
   9   6   9        2.07        2.08      3.80 o 
  -3   7   9        1.13        1.06      4.06 o 
  -2   7   9        0.50        0.00      3.25 o 
  -1   7   9        0.16        0.00      2.59 o 
   0   7   9        4.00        3.75      3.67 o 
   1   7   9        0.00        3.98      3.83 o 
   2   7   9        2.29        1.27      3.27 o 
   3   7   9       10.78       10.32      4.72 o 
   4   7   9        0.23        0.00      3.06 o 
   5   7   9       49.44       50.43      8.71 o 
   6   7   9       69.83       70.11      9.90 o 
   7   7   9        3.94        8.26      4.83 o 
   8   7   9        0.29        0.00      3.93 o 
   9   7   9        2.45        4.01      5.25 o 
  -2   8   9        0.03        2.77      4.49 o 
  -1   8   9        0.51        5.30      4.59 o 
   0   8   9        1.23        2.74      3.72 o 
   1   8   9        0.15        1.45      3.25 o 
   2   8   9        0.06        3.77      3.40 o 
   3   8   9        3.88        7.52      4.38 o 
   4   8   9        1.59        0.55      2.82 o 
   5   8   9       22.22       16.68      5.91 o 
   6   8   9       24.09       22.22      6.54 o 
   7   8   9       35.54       33.75      8.21 o 
   8   8   9        0.00        0.00      4.46 o 
  -1   9   9        0.94        0.69      4.35 o 
   0   9   9       16.59       26.65      7.41 o 
   1   9   9        5.01        4.64      4.72 o 
   2   9   9        4.54        6.94      4.91 o 
   3   9   9        7.26        5.86      4.64 o 
   4   9   9        0.04        0.00      3.80 o 
   5   9   9        0.47        0.05      3.27 o 
   6   9   9        0.17        1.21      4.38 o 
   7   9   9        5.69        3.32      4.75 o 
   1  10   9        5.12       10.29      5.91 o 
   2  10   9        0.33        2.48      4.64 o 
   3  10   9        2.55        6.25      5.44 o 
   4  10   9        2.00        3.83      4.88 o 
   5  10   9        0.47        3.61      4.27 o 
   6  10   9        0.49        2.37      4.12 o 
   0  -4  10        3.63       10.87      5.59 o 
   1  -4  10        0.01        0.00      3.75 o 
   2  -4  10        2.54        2.27      4.46 o 
   3  -4  10        4.68        6.15      5.51 o 
   4  -4  10        5.40        7.73      6.46 o 
  -1  -3  10       15.44       22.75      7.57 o 
   0  -3  10        0.08        1.56      4.14 o 
   1  -3  10        6.38       14.62      6.28 o 
   2  -3  10        0.75        0.26      3.98 o 
   3  -3  10       17.56       16.36      6.25 o 
   4  -3  10       11.90       18.66      7.28 o 
   5  -3  10       14.28       11.29      6.36 o 
   6  -3  10        0.00        0.55      4.86 o 
  -2  -2  10        1.78        0.00      4.46 o 
  -1  -2  10        2.71        7.07      5.22 o 
   0  -2  10        0.39        0.03      3.96 o 
   1  -2  10        0.26        1.21      3.93 o 
   2  -2  10       11.89       17.10      6.25 o 
   3  -2  10       11.45       10.95      5.09 o 
   4  -2  10      102.92      117.13     12.32 o 
   5  -2  10        8.08        3.38      4.27 o 
   6  -2  10        0.06        0.90      4.62 o 
   7  -2  10        0.15        0.00      4.35 o 
  -3  -1  10       11.51       13.75      6.81 o 
  -2  -1  10        0.58        0.42      4.41 o 
  -1  -1  10        1.73        4.62      4.72 o 
   0  -1  10        0.71        2.43      4.01 o 
   1  -1  10        5.17        3.75      4.22 o 
   2  -1  10       45.49       53.46      8.63 o 
   3  -1  10        4.85        6.12      3.88 o 
   4  -1  10       42.05       47.42      8.44 o 
   5  -1  10       23.03       26.28      6.78 o 
   6  -1  10        2.79        3.64      4.27 o 
   7  -1  10        0.38        2.01      4.20 o 
   8  -1  10        3.28       12.32      6.49 o 
  -3   0  10        2.66        1.19      5.04 o 
  -2   0  10       15.17       16.12      6.41 o 
  -1   0  10       20.71       28.47      7.18 o 
   0   0  10       62.99       80.45      9.76 o 
   1   0  10       50.73       46.78      7.97 o 
   2   0  10       59.41       65.60      8.97 o 
   3   0  10       16.81       15.81      5.41 o 
   4   0  10       19.92       13.59      5.49 o 
   5   0  10        4.14        3.91      3.77 o 
   6   0  10       13.36       15.07      5.41 o 
   7   0  10       94.92      121.83     12.43 o 
   8   0  10        4.54        6.15      5.54 o 
  -3   1  10        2.56        5.70      4.22 o 
  -1   1  10       29.45       30.95      6.91 o 
   0   1  10      160.08      190.96     13.27 o 
   1   1  10        0.00        0.24      3.40 o 
   2   1  10        0.20        0.69      3.48 o 
   3   1  10        2.34        2.08      3.19 o 
   4   1  10        0.86        1.82      3.38 o 
   5   1  10       16.03       17.73      5.65 o 
   6   1  10       44.15       58.63      8.84 o 
   7   1  10        6.54       11.08      5.46 o 
   8   1  10        4.06        0.00      4.41 o 
   9   1  10        7.20        6.15      5.67 o 
  -3   2  10        4.01        6.65      4.46 o 
  -2   2  10        4.46        8.71      4.25 o 
  -1   2  10       13.49       20.16      5.59 o 
   0   2  10       39.20       40.82      6.81 o 
   1   2  10        4.54        6.62      4.41 o 
   2   2  10        0.39        0.29      2.72 o 
   3   2  10        0.54        0.26      2.90 o 
   5   2  10        2.10        4.64      3.72 o 
   6   2  10       11.18       12.82      5.36 o 
   7   2  10        4.29        4.88      3.98 o 
   8   2  10        8.03       11.29      5.81 o 
   9   2  10        0.00        3.03      4.72 o 
  -3   3  10        9.08       15.81      5.99 o 
  -2   3  10       12.59       21.66      6.25 o 
  -1   3  10        0.02        2.64      3.17 o 
   0   3  10        0.37        2.53      3.14 o 
   1   3  10       31.80       45.12      6.73 o 
   3   3  10       53.58       49.37      6.76 o 
   4   3  10       40.57       45.86      7.15 o 
   5   3  10       11.11        9.66      4.35 o 
   6   3  10        0.00        0.00      3.14 o 
   7   3  10        0.36        1.40      3.75 o 
   8   3  10        5.74        6.41      4.62 o 
   9   3  10        1.12        2.27      4.96 o 
  -3   4  10        7.95       14.64      6.12 o 
  -2   4  10        1.38        0.95      3.46 o 
  -1   4  10        1.64        7.26      3.51 o 
   0   4  10        0.00        0.50      2.67 o 
   1   4  10        0.36        0.00      2.69 o 
   2   4  10        0.13        0.69      2.64 o 
   3   4  10        0.98        0.00      2.30 o 
   4   4  10       10.34       12.98      4.70 o 
   5   4  10        0.15        0.00      2.82 o 
   6   4  10        3.68        7.10      3.96 o 
   7   4  10        0.42        0.00      3.17 o 
   8   4  10       15.78       22.27      6.44 o 
   9   4  10        0.01        0.00      4.64 o 
  -3   5  10        4.33        6.39      5.09 o 
  -2   5  10       23.01       23.67      6.91 o 
  -1   5  10        0.23        2.67      2.98 o 
   1   5  10        3.93        4.99      3.98 o 
   2   5  10       43.79       34.73      6.60 o 
   3   5  10        6.15        7.63      3.98 o 
   4   5  10        0.05        0.00      2.69 o 
   5   5  10        1.15        0.79      2.74 o 
   6   5  10        1.10        4.43      3.25 o 
   7   5  10        5.53        3.30      3.88 o 
   8   5  10       12.82       14.18      3.99 o 
   9   5  10        4.60        5.17      3.40 o 
  -2   6  10        9.02        9.26      5.33 o 
  -1   6  10       32.59       31.56      7.60 o 
   1   6  10       16.00       19.45      5.75 o 
   2   6  10        1.73        0.42      3.56 o 
   3   6  10        0.00        1.95      3.56 o 
   4   6  10        0.75        2.16      3.46 o 
   5   6  10        0.59        0.00      2.16 o 
   6   6  10        0.79        1.56      3.06 o 
   7   6  10        0.05        0.00      2.72 o 
   8   6  10        1.75        1.85      3.88 o 
   9   6  10        0.80        0.00      3.88 o 
  -2   7  10        0.01        0.00      3.61 o 
  -1   7  10        4.41        3.46      4.56 o 
   1   7  10        4.02        6.12      3.98 o 
   2   7  10        7.43       11.16      4.80 o 
   3   7  10       16.56       17.86      5.30 o 
   4   7  10        0.02        2.19      3.40 o 
   5   7  10        1.57        3.11      3.96 o 
   6   7  10       16.78       14.20      5.65 o 
   7   7  10        7.34        4.38      4.78 o 
   8   7  10        3.82        0.69      4.72 o 
  -1   8  10        0.18        0.95      4.27 o 
   1   8  10        0.01        0.24      3.30 o 
   2   8  10        0.03        0.53      3.51 o 
   3   8  10        0.14        2.80      3.40 o 
   4   8  10       23.55       33.19      8.02 o 
   5   8  10       34.02       40.29      8.79 o 
   6   8  10       34.41       33.78      8.00 o 
   7   8  10        4.05        9.18      5.70 o 
   1   9  10        0.74        2.45      4.64 o 
   2   9  10        3.40        4.20      4.22 o 
   3   9  10        9.38        8.39      5.46 o 
   4   9  10       15.77       11.93      5.99 o 
   5   9  10        3.51        2.37      4.88 o 
   6   9  10        1.98        0.40      4.27 o 
   2  -3  11        2.35        6.97      5.22 o 
   3  -3  11        2.25        8.47      5.73 o 
   0  -2  11        1.36        0.00      4.43 o 
   1  -2  11        1.31        7.41      5.70 o 
   2  -2  11        1.63        1.90      4.75 o 
   3  -2  11        0.01        1.08      4.41 o 
   4  -2  11        2.54        1.58      5.28 o 
   5  -2  11        1.03        3.03      4.83 o 
  -1  -1  11        1.97        0.00      4.49 o 
   0  -1  11        3.60        7.34      5.62 o 
   1  -1  11        9.37       12.09      5.86 o 
   2  -1  11        5.49        3.93      4.72 o 
   3  -1  11        3.79        7.18      4.78 o 
   4  -1  11        0.74        0.00      4.17 o 
   5  -1  11        0.05        0.13      3.88 o 
   6  -1  11        0.06        0.00      3.96 o 
  -2   0  11        5.86        9.68      6.73 o 
  -1   0  11        0.13        0.00      4.06 o 
   0   0  11        0.81        2.51      4.35 o 
   1   0  11        4.12        5.12      4.75 o 
   2   0  11        0.50        0.11      3.83 o 
   3   0  11        2.74        4.01      4.06 o 
   4   0  11        8.40        7.36      4.78 o 
   5   0  11        5.91        7.94      4.96 o 
   6   0  11       12.86       17.13      6.28 o 
   7   0  11        0.41        0.61      4.86 o 
   0   1  11        0.00        2.88      4.64 o 
   1   1  11        0.34        0.00      3.88 o 
   3   1  11        0.98        0.16      3.56 o 
   4   1  11        2.17        3.72      3.85 o 
   5   1  11       11.73       18.07      6.04 o 
   6   1  11        5.22        5.70      4.72 o 
   7   1  11        5.58        6.54      5.28 o 
   8   1  11        2.40        6.39      5.70 o 
  -2   2  11        0.15        3.72      4.46 o 
  -1   2  11       28.44       29.79      6.65 o 
   2   2  11        3.55        2.64      3.80 o 
   3   2  11        1.19        5.36      3.85 o 
   4   2  11        3.22        2.90      3.69 o 
   5   2  11        9.51       11.50      5.17 o 
   6   2  11        0.28        0.63      3.48 o 
   7   2  11        0.19        0.50      3.83 o 
   8   2  11        0.12        0.00      4.64 o 
  -2   3  11        1.00        4.96      4.38 o 
  -1   3  11        0.02        2.48      3.38 o 
   0   3  11        7.23       11.00      4.30 o 
   2   3  11        3.55        4.12      3.11 o 
   4   3  11       23.51       20.66      5.75 o 
   5   3  11        5.02        2.06      3.69 o 
   6   3  11        0.87        1.90      3.64 o 
   7   3  11        5.18        8.29      4.70 o 
   8   3  11        6.19        6.99      5.49 o 
  -2   4  11        2.75        5.75      5.38 o 
  -1   4  11        4.68       12.69      5.88 o 
   0   4  11        0.15        1.85      2.67 o 
   2   4  11        0.03        0.84      3.17 o 
   3   4  11       13.46       12.61      5.04 o 
   4   4  11       29.21       21.93      6.02 o 
   5   4  11        0.00        2.93      2.93 o 
   7   4  11        0.35        1.13      3.48 o 
   8   4  11        0.96        0.37      4.30 o 
  -2   5  11       13.97       18.58      6.60 o 
  -1   5  11        6.99       11.61      5.20 o 
   0   5  11        0.11        1.48      3.91 o 
   2   5  11        5.28        6.49      4.33 o 
   3   5  11        3.12        1.58      3.17 o 
   4   5  11        5.88        6.89      3.85 o 
   5   5  11        0.06        1.03      3.19 o 
   6   5  11        0.92        5.38      4.04 o 
   7   5  11        0.20        0.00      3.69 o 
   8   5  11        0.87        1.48      3.98 o 
  -1   6  11        1.39        4.14      4.33 o 
   0   6  11        0.44        2.08      3.43 o 
   1   6  11       16.42       13.40      5.15 o 
   2   6  11       17.96       24.72      6.73 o 
   3   6  11        0.49        0.00      2.80 o 
   4   6  11        0.08        0.00      3.35 o 
   5   6  11        0.00        0.00      2.90 o 
   6   6  11        1.42        4.67      4.30 o 
   7   6  11        0.35        1.48      4.25 o 
   8   6  11        0.64        2.11      3.88 o 
   0   7  11        0.49        1.11      3.83 o 
   1   7  11        4.04        1.27      4.01 o 
   2   7  11        7.74        7.57      4.46 o 
   3   7  11        0.23        4.64      4.04 o 
   4   7  11        0.07        1.50      3.98 o 
   5   7  11        0.41        2.69      3.98 o 
   6   7  11        2.71        3.85      4.80 o 
   7   7  11        2.34        6.07      4.99 o 
   1   8  11        0.56        5.49      4.75 o 
   2   8  11        0.10        2.93      4.09 o 
   3   8  11        0.64        0.11      4.20 o 
   4   8  11        6.60        8.15      5.17 o 
   5   8  11        7.50        3.77      4.86 o 
   6   8  11        6.42        5.70      5.33 o 
   3   9  11        0.07        0.00      5.12 o 
   4   9  11        4.74        8.39      5.25 o 
   3  -1  12        0.36        1.45      4.96 o 
   4  -1  12        1.69       13.01      6.44 o 
   0   0  12        1.28        0.98      5.30 o 
   1   0  12        0.72        0.00      4.88 o 
   3   0  12        8.81       15.70      6.39 o 
   4   0  12       23.14       26.70      7.68 o 
   5   0  12       16.54       14.88      6.44 o 
   2   1  12        1.07        0.32      3.51 o 
   3   1  12        5.26        4.09      4.54 o 
   4   1  12        0.24        2.77      4.54 o 
   5   1  12        3.40        5.07      4.67 o 
   6   1  12       25.08       34.62      8.84 o 
   3   2  12        0.74        0.92      4.12 o 
   4   2  12        0.37        0.00      3.19 o 
   5   2  12        1.92        2.27      4.25 o 
   6   2  12        1.38        3.67      4.64 o 
   7   2  12        0.50        0.00      4.67 o 
   0   3  12        2.11        7.84      4.59 o 
   1   3  12       15.41       18.97      5.75 o 
   3   3  12        0.98        2.30      3.48 o 
   6   3  12       15.32       11.85      5.49 o 
   7   3  12       10.07       12.03      5.96 o 
   0   4  12       18.40       24.46      6.97 o 
   1   4  12        8.02        9.02      4.80 o 
   3   4  12        9.05        9.18      4.38 o 
   4   4  12        0.55        0.16      3.11 o 
   5   4  12        0.11        0.00      3.22 o 
   0   5  12        4.71        9.29      5.28 o 
   2   5  12        0.16        0.77      3.77 o 
   3   5  12        0.08        0.00      2.96 o 
   4   5  12        6.32       11.14      5.41 o 
   5   5  12        2.66        0.21      3.22 o 
   6   5  12        8.79       11.66      5.59 o 
   7   5  12        2.17        3.98      4.75 o 
   2   6  12        0.86        1.35      4.25 o 
   3   6  12        0.48        1.50      3.75 o 
   4   6  12        0.83        0.00      3.67 o 
   5   6  12        3.29        3.64      4.46 o 
   6   6  12        0.00        1.64      4.30 o 
   7   6  12        1.25        2.11      4.49 o 
   2   7  12        3.21        7.23      4.88 o 
   3   7  12        3.29        7.76      4.99 o 
   4   7  12        0.13        1.32      4.56 o 
   5   7  12        0.02        0.00      4.22 o 
   6   7  12        0.83        0.00      4.59 o 
   3   3  13        0.71        1.72      4.22 o 
   3   4  13        0.05        1.08      3.64 o 
   4   4  13        0.10        3.03      4.22 o 
   5   4  13        0.12        2.43      4.46 o 
   3   5  13        0.14        5.30      4.78 o 
   4   5  13        8.23       14.41      5.78 o 
                                                 
